# Supplementary material for: Thermochemical Treatment of Wastewater Residual Solids for Global Mitigation of Emerging Contaminants
Source: Nat Commun. 2026 Jun 12;17:7462. doi: 10.1038/s41467-026-74242-2 (PMC13408663; doi:10.1038/s41467-026-74242-2)
Supplement: Supplementary file 3 — Supplementary Data 1 [file 41467_2026_74242_MOESM3_ESM.xlsx]

## Sheet: README
Supplementary Data 1 for Feng and Guest. Thermochemical Treatment of Wastewater Residual Solids for Global Mitigation of Emerging Contaminants
Jianan Feng1,* and Jeremy S. Guest1,2,*
1 The Grainger College of Engineering, Department of Civil and Environmental Engineering, University of Illinois Urbana-Champaign, Urbana, Illinois 61801, United States
2 Institute for Sustainability, Energy, and Environment, University of Illinois Urbana-Champaign, Urbana, Illinois 61801, United States
* Corresponding authors: jiananf2@illinois.edu (JF); jsguest@illinois.edu (JSG)
Abbreviations
MPs	microplastics
PhACs	pharmaceuticals
ARGs	antibiotic resistance genes
PFAS	per- and polyfluoroalkyl substances
PFOA	perfluorooctanoic acid
PFOS	perfluorooctane sulfonate
PBDEs	polybrominated diphenyl ethers
PCBs	polychlorinated biphenyls
PCDD&Fs	polychlorinated dibenzo-p-dioxins and polychlorinated dibenzofurans
conc	concentration
EC	emerging contaminant
elec	electricity
ILO	International Labour Organization
PLI	price level index
WWRS	wastewater residual solids
C	conventional WWRS management
T	thermochemical WWRS management
CI	carbon intensity
FOAK	first-of-a-kind
NOAK	nth-of-a-kind
Units
C_cost	2023 $·tonne-1
C_CI	kg CO2 eq·tonne-1
T_cost_FOAK	2023 $·tonne-1
T_CI_FOAK	kg CO2 eq·tonne-1
T_cost_NOAK	2023 $·tonne-1
T_CI_NOAK	kg CO2 eq·tonne-1
carbon_credit	2023 $·tonne CO2 eq-1
Notes
For WWRS, soil, and sediment, only contaminant concentration data measured on a dry-weight basis were collected.

## Sheet: MPs_conc
author	year	compartment	concentration_[#·g-1]	title
Bäuerlein et al.	2022	water	0.081249	Fate of microplastics in the drinking water production
			0.017215
			0.003287
			0.018765
			0.456881
			0.0009
			0.014112
			0.000241
			0.012882
			0.002911
			0.000515
			0.00085
			0.000231
			0.001584
			0.002223
			0.000519
			0.001387
			0.001484
Ikenoue et al.	2023	water	1.8e-08	Horizontal distribution of surface microplastic concentrations and water-column microplastic inventories in the Chukchi Sea, western Arctic Ocean
			7.4e-09
			9.9e-09
			9.1e-09
			2e-08
			8.6e-09
			0
			5.7e-09
			1.6e-08
			1.6e-08
			6.3e-09
			0
			0
			0
			4e-09
			4.7e-09
			0
			5.1e-09
			8.9e-09
			4.2e-09
			7e-09
			9e-09
			4e-08
			2e-08
			3e-09
			3e-08
			3e-08
			1.1e-07
			4.6e-07
			1.5e-07
Estahbanati et al.	2016	water	2.4e-05	Influence of wastewater treatment plant discharges on microplastic concentrations in surface water
			7.17e-05
			1.9e-06
			1.79e-05
			3.2e-08
			0.10255
			3.9e-06
			7.3e-06
			2.2e-06
			1.27e-12
			2.7e-12
			2.8e-08
Mintenig et al.			0	Low numbers of microplastics detected in drinking water from ground water sources
			7e-06
Eerkes-Medrano et al.	2019	water	0.00924	Microplastics in drinking water: A review and assessment
			0.00091
			0.118
			4.889
			1.383
			4.464
			0.243
			0.684
			0.628
			2.649
			6.292
Scherer et al.	2020	water	5.48e-06	Comparative assessment of microplastics in water and sediment of a large European river
			1.156e-05
			4.01e-06
			8.26e-06
			1.324e-05
			8.8e-07
			4.73e-06
			9.5e-07
			5.51e-06
			1.1e-06
		sediment	0.868
			15.962
			1.678
			0.323
			2.281
			1.385
			0.272
			0.048
			0.05
			0.027
			0.009
Uurasjärvi et al.	2019	water	3.7e-08	Microplastic concentrations, size distribution, and polymer types in the surface waters of a northern European lake
			1e-07
			2e-07
			2e-07
			2.5e-07
			3.8e-07
			3.8e-07
			6.6e-07
Kataoka	2019	water	1.21e-06	Assessment of the sources and inflow processes of microplastics in the river environments of Japan
			0
			7.22e-08
			3.6e-07
			5.49e-07
			2.95e-08
			4.97e-07
			1.71e-07
			1.33e-06
			3.65e-07
			1.19e-05
			3.87e-06
			2.77e-06
			2.67e-06
			2.18e-06
			0
			2.26e-06
			2.34e-05
			4.85e-06
			2.66e-07
			7.11e-07
			3.29e-06
			7.89e-07
			9e-07
			1.48e-06
			0
			0
			8.65e-07
			4.27e-07
			1.25e-06
			2.1e-07
			4.94e-06
			2.06e-06
			0
			9.35e-07
			3.23e-07
Zhou et al.	2020	water	0.00249099	Distribution and characteristics of microplastics in urban waters of seven cities in the Tuojiang River basin, China
			0.0018232
			0.00339527
			0.00174051
			0.00091157
			0.00151846
			0.00174791
Aytan et al.	2016	water	0.00031	First evaluation of neustonic microplastics in Black Sea waters
			0.00188
			0.00102
			0.00041
			0.00124
			0.0006
			0.00048
			0.00021
			0.00039
			0.0002
			0.00259
			0.00101
			0.00016
			0.00138
			0.00098
			0.00328
			0.00109
			0.00067
			0.00016
			0.00038
			0.00268
			0.00019
			0.00069
			0.00066
			0.00162
			0.00065
			0.00134
			0.00028
			0.0005
			0.0102
			0.000592
			0.001299
			0.00015
			0.0024
			8e-06
			0.00918
			0.0006
			0.0012
			2.46e-06
			2e-09
			3.6e-08
			5e-06
			7.25e-06
			3.92e-06
			1e-08
			4e-08
			1.16e-07
			1.5e-07
			3e-08
			4.55e-07
			4.22e-06
			4.428e-05
			1.92e-06
			5.51e-06
Lenaker et al.	2019	water	1.93e-06	Vertical Distribution of Microplastics in the Water Column and Surficial Sediment from the Milwaukee River Basin to Lake Michigan
			2.61e-06
			1.58e-06
			2.71e-06
			2.57e-06
			5.67e-06
			1e-06
			1.27e-06
			5.5e-07
			4.2e-07
		sediment	0.0329
			0.033
			0.039
			0.205
			0.22
			0.32
			1.4
			2.15
			6.1
Mao et al.	2020	water	0.00166	Microplastics in the surface water of Wuliangsuhai Lake, northern China
			0.0009
			0.0028
			0.00125
			0.00465
			0.000293
			0.00476
			3.52e-06
			3.205e-05
			5.8e-05
			0.001265
			5.7e-06
			0.000398
			0.00312
			0.01125
			0.005
			0.034
			0.02784
			0.00098
Napper et al.	2021	water	3.5e-05	The abundance and characteristics of microplastics in surface water in the transboundary Ganges River
			3.5e-05
			6.6e-05
			1.8e-05
			1.7e-05
			3.8e-05
			1e-05
			2e-05
			1.8e-05
			3e-06
			2.6e-05
			1.7e-05
			1.8e-05
			2.1e-05
			7e-06
			1e-05
			7e-06
			1.7e-05
			0
			0
Campanale et al.	2020	water	1e-05	Microplastics and their possible sources: The example of Ofanto river in southeast Italy
			5e-06
			1e-06
			1e-06
			1.3e-05
Sembiring et al.	2020	water	8.6e-08	The Presence of Microplastics in Water, Sediment, and Milkfish (Chanos chanos) at the Downstream Area of Citarum River, Indonesia
			4.8e-08
			3.8e-08
			0.003
			0.000666
			0.001333
		sediment	0.0303
			0.66
			0.802
Xue et al.	2024	water	0.00055493	Standardization of monitoring data reassesses spatial distribution of aquatic microplastics concentrations worldwide
			0.0025589
			0.00174194
			0.105
			0.00176643
			0.00147702
			1.76e-06
			0.011618
			0.0428
			0.1224
			0.0828
			0.1062
Wang et al.	2017	water	0.00166	Microplastics pollution in inland freshwaters of China: A case study in urban surface waters of Wuhan, China
			0.008925
			0.00855
			0.006175
			0.00639
			0.0061625
			0.005745
			0.005914
			0.0025167
			0.002933
			0.0041373
			3e-05
			0.000109
			3.168e-07
			2.8e-08
McCormick et al.	2016	water	5.7e-07	Microplastic in surface waters of urban rivers: concentration, sources, and associated bacterial assemblages
			1.122e-05
			1.17e-06
			5.39e-06
			1.24e-06
			8e-07
			3.36e-06
			6.6e-06
			4.37e-06
			2.53e-06
			5.92e-06
			1.028e-05
			9.3e-07
			2.96e-06
			4.8e-07
			3.73e-06
			3.14e-06
			8.86e-06
Cox et al.	2019	water	0.00033	Human Consumption of Microplastics
			0.32533
			0.04825
			0.00357
			0.00424
		air	0.00133878
			0.00391837
			0.000244898
			0.011649
			0.019551
Isobe et al.	2017	water	3.7e-06	Microplastics in the Southern Ocean
			1.7e-06
			3.9e-07
			3.4e-07
			1.5e-07
			1.2e-07
			9.9e-08
			4.6e-08
			3.5e-09
			4e-09
			4.8e-09
			3.1e-08
Desforges et al.	2014	water	0.000279	Widespread distribution of microplastics in subsurface seawater in the NE Pacific Ocean
			0.00171
			0.00763
			0.00321
			8.51e-06
			0.00918
Mutuku et al.	2024	water	4.98e-06	The Abundance of Microplastics in the World’s Oceans: A Systematic Review
			3.17e-06
			1.49e-06
			1.35e-06
			4e-08
			2e-09
			6.25e-05
			2.8e-07
Amelia et al.	2021	water	0.0005	Marine microplastics as vectors of major ocean pollutants and its hazards to the marine ecosystem and humans
			0.0102
			0
			8.1e-07
			2e-05
			0.00012
			1e-08
			1.5e-06
			4.6e-06
			2.01e-05
			0
			3e-06
			7e-08
			1.14e-06
			1.7e-07
			6.2e-07
			0
			2.9e-05
			1.2e-06
			1.81e-05
			0
			7.03e-05
			1.6e-07
			2.7e-07
			0
			5.73e-06
			0.000257
			0.001215
			0.0002
			0.0051
			0.00038
			0.00061
			0.00013
			0.00069
Enders et al.	2015	water	1.3e-05	Abundance, size and polymer composition of marine microplastics ≥ 10 μm in the Atlantic Ocean and their modelled vertical distribution
			0.000501
Zhang et al.	2020	water	0.004137	Coastal ocean dynamics reduce the export of microplastics to the open ocean
			0.000956
			0.00068
			0.001171
			1.3e-07
			3.3e-07
			0.004064
			0.000784
			0.001548
			0.001146
			0.002362
			0.001
			0.001764
			0.001688
			3.7e-06
Shim et al.	2018	water	1.7e-07	Microplastic Contamination in Aquatic Environments, Chapter 1 - Marine Microplastics: Abundance, Distribution, and Composition
			0.008654
			0.001841
			1.2e-08
			0.000969
			1.15e-06
			2.8e-10
			7.68e-06
			3.1e-08
			2e-10
			1.69e-06
			1.5e-08
			4.8e-12
			3.41e-10
			1.8e-10
Perera et al.	2023	air	0.00183673	Microplastics in Australian indoor air: Abundance, characteristics, and implications for human exposure
			0.000979592
			0.000840816
			0.000163265
			0.000106122
			1.29224
			0.000710204
			0.000571429
			0.000383673
			0.000138776
			0.000555102
Gasperi et al.	2015	air	0.00244898	First overview of microplastics in indoor and outdoor air
			0.0122449
			0.000163265
			0.000653061
Enyoh et al.	2019	air	0.000816327	Airborne microplastics: a review study on method for analysis, occurrence, movement and risks
			0.0489796
			0.000244898
			0.00122449
			0.00408163
			0.00816327
			0.000816327
			0.0587755
			0
			0.00341224
			0.00759184
			0
			0.00111837
			0
			0.00163265
			211.429
			10526.5
			20.4082
			669.388
Habibi et al.	2022	air	1.29224	Microplastics in the atmosphere: a review
			0.230204
			0.154286
			0.0938776
			0.0293878
			0.0130612
			0.00979592
			0.00979592
			0.00816327
			0.00734694
			0.00489796
			0.00489796
			0.00408163
			0.00408163
			0.000816327
			0.000816327
			0.000816327
			0
Liao et al.	2021	air	0.000816327	Airborne microplastics in indoor and outdoor environments of a coastal city in Eastern China
			0.0489796
			0.000244898
			0.00122449
			0.00759184
			0
			0.00111837
			0.00115918
			0.0456571
			0.142833
			3.67347
			5.87755
			1.29249
			0.154041
Chen et al.	2020	air	0.00440816	Mini-review of microplastics in the atmosphere and their risks to humans
			0.000734694
			0.00115918
			0.000816327
Din et al.	2024	air	0.000106122	Exploration of microplastic concentration in indoor and outdoor air samples: Morphological, polymeric, and elemental analysis
			0.000759184
			0
			0.000187755
			0
			1.38776e-05
			3.7551e-06
			5.22449e-05
			0.000759184
			0.00115918
			0.27218
			0.292245
			0.187755
			0.0016
			0.154286
Torres-Agullo et al.	2021	air	0	Overview on the occurrence of microplastics in air and implications from the use of face masks during the COVID-19 pandemic
			0.00341224
			0.000244898
			0.000897959
			0.000489796
			0.00457143
			0.00269388
			0.0102857
			0.00408163
			0.154286
			1.29224
Dong et al.	2023	air	0.000122449	A Flow-through Passive Sampler for Microplastics in Air
			0.000204082
			7.34694e-05
			0.000538776
			3.7551e-06
			5.22449e-05
			0
			1.06122e-05
			2.44898e-05
			6.28571e-05
			0
			2.53061e-05
			0
			6.53061e-06
			0
			0.00111837
			2.44898e-05
			8.16327e-06
			0.000244898
			0.00122449
			0.000244898
			0.000897959
			0
			0.00341224
			0.00506122
			0.26449
			0.320816
			0.14449
			0.217959
			0.952653
			2.76653
			4.57143
			4.65306
Yakovenko etal.	2025	air	1.53224	Human exposure to PM10 microplastics in indoor air
			0.43102
			1.82694
Torres-Agullo et al.	2022	air	0.0141224	Airborne microplastic particle concentrations and characterization in indoor urban microenvironments
			0.00473469
			0.00391837
			0.00342857
			0.0102041
Yuan et al.	2023	air	0.000138776	Vertical distribution and transport of microplastics in the urban atmosphere: New insights from field observations
			4.65306
			3.42857e-08
			0.000106122
			4.08163e-05
			1.63265e-05
			3.26531e-05
			9.79592e-08
			0.000734694
			0.0113469
			0.000342857
			4.62857
Sarathana et al.	2022	air	0.47502	Concentrations of Airborne Microplastics during the Dry Season at Five Locations in Bangkok Metropolitan Region, Thailand
			0.285331
			0.255061
			0.1808
			0.164669
			1.64816
			0.27218
			0.230204
			0.285331
			0.255061
			0.0114449
			0.0129796
			0.154286
			3.26531e-05
			0
			0.00111837
			0.0456571
			0.142833
Ageel et al.	2024	air	0.0119184	Microplastics in indoor air from Birmingham, UK: Implications for inhalation exposure
			0.00310204
			0.0274286
			0.0101224
			0.00261224
			0.0253061
Jahanzaib et al.	2025	air	0.00128163	Microplastics comparison of indoor and outdoor air and ventilation rate effect in outskirts of the Seoul metropolitan city
			0.00545306
Beni et al.	2023	WWRS	286	Higher concentrations of microplastics in runoff from biosolid-amended croplands than manure-amended croplands
			9.1
			4.1
		soil	3.27
			0.2
			1
			0.27
			0.8
			0.2
			2
			0.07
			0.87
			0.13
			1.33
			0.07
Crossman et al.	2020	WWRS	11.4694	Transfer and transport of microplastics from biosolids to agricultural soils and the wider environment
			8.678
			14.407
Yu et al.	2021	soil	0.275	Distribution characteristics of microplastics in agricultural soils from the largest vegetable production base in ChinaDistribution characteristics of microplastics in agricultural soils from the largest vegetable production base in China
			4.165
			0.179
			4.169
			0.415
			4.322
			0.31
			4.148
			0.454
			5.411
			0.412
			7.175
			0.307
			4.507
			0.391
			5.698
			1.229
Yu et al.	2022	water	0.0029	Abundance and characteristics of microplastics in the surface water and sediment of parks in Xi'an city, Northwest China
			0.00697
		sediment	0.94
			3.56
Land et al.	2022	soil	0.24	The occurrence and effect of altitude on microplastics distribution in agricultural soils of Qinghai Province, northwest China
			3.66
Harms et al.	2021	soil	0	Amount, distribution and composition of large microplastics in typical agricultural soils in Northern Germany
			0.2178
			0
			0.0058
			0
			0.0019
			0
			0.0033
			0
			0.0158
			0.0088
			0.0009
			0
			0.00034
Rezaei et al.	2022	soil	0.38	Microplastics in agricultural soils from a semi-arid region and their transport by wind erosion
			0.63
			0.98
			0.04
			0.11
			0.16
			0.83
			0.17
			0.09
			0.48
			0.83
			0.2
			0.32
			0.44
			0.22
			0.23
			0.89
			0.26
			1.11
			0.62
Büks and Kaupenjohann	2020	soil	0.6	Global concentrations of microplastics in soils – a review
			1.083
			3.167
			0.3
			1.142
			12.5
			0
			1.2
			2.2
			1.2
			1.8
			3.2
			0.2
			1.2
			4.4
			0.8
			2.2
			12.4
			1
			3.6
			10.2
			0.004
			0.103
			0.541
			2.131
			0.095
			0.08
			0.308
			1.076
			0.87
			0.07
			0.012
			0.004
			2000
			11000
			26000
			0
			0.0003
			0.0013
			0.205
			0.038
			0.999
			1.499
			1.998
			0.999
			2.664
			3.996
			0.999
			1.998
			3.663
			1.998
			2.83
			3.33
			1.332
			5.328
			6.327
			1.998
			3.33
			3.996
			7.326
			7.659
			7.992
			1.998
			3.33
			5.328
			2.331
			2.997
			5.994
			1.998
			3.996
			8.658
			1.665
			2.831
			5.994
			0.333
			2.498
			4.662
			0.333
			0.999
			2.331
			0
			0.5
			1.332
			0
			0.999
			1.332
			0.999
			2.664
			2.664
			0
			71
			165
			53
			145
			528
			13.47
			26.07
			42.96
			7.1
			12.05
			26.63
			8.18
			14.44
			18.1
			0.08
			0.187
			0.087
			0.163
			0.075
			43
			620
			96
			690
			22
			200
			0
			0.31
			2.76
			1.25
			1.24
Zhou et al.	2023	soil	0.0037	Microplastics in agricultural soils on the coastal plain: Spatial characteristics, influencing factors and sources
			0.32
			12.56
Piehl et al.	2018	soil	0.00034	Identification and quantification of macro- and microplastics on an agricultural farmland
Walenna et al.	2024	soil	20.6	Examining Soil Microplastics: Prevalence and Consequences Across Varied Land Use Contexts
			21.1
			20.4
			20.8
			20.9
			21.8
			23.4
			20.1
			20.1
			21.1
			21.4
			21.5
			19.4
			18.9
			21.9
			16.6
			17.4
			17.4
Li et al.	2018	WWRS	20	Microplastics in sewage sludge from the wastewater treatment plants in China
			11.3
			15.1
			13.8
			7.6
			26.7
			23.2
			27.3
			7
			8.5
			14.2
			20.9
			10.3
			48.2
			10.9
			21
			17.2
			39.7
			18.9
			21.3
			19.3
			43.2
			5.4
			23.7
			18.3
			46.2
			14.3
			36.5
			28
			49.1
			45.7
			17.1
			43.2
			18
			12.6
			37.5
			31
			54.6
			10.2
			18.9
			56.4
			1.6
			20.6
			24.4
			14.1
			25.6
			19.6
			23.6
			0.02
			0.011
			0.2346
			0.178
			0.544
			0.228
			3.763
			0.112
			0.266
			1
			24
			4.196
			15.385
			0.37
			0.95
			16.7
			0.001
			0.004
			0.005
Zhou et al.	2018	soil	0.0013	The distribution and morphology of microplastics in coastal soils adjacent to the Bohai Sea and the Yellow Sea
			14.7125
Harley-Nyang et al.	2022	WWRS	107.5	Investigation and analysis of microplastics in sewage sludge and biosolids: A case study from one wastewater treatment works in the UK
			50.2
			180.7
			286.5
			97.2
			74.7
			37.7
			169000
			6
			8.2
			301.4
			170.9
			27.3
			1.6
			56.4
			240.3
			16.7
			113
			1
			24
			301
			10380
Koutnik et al.	2021	WWRS	11.947	Unaccounted Microplastics in Wastewater Sludge: Where Do They Go?
			18.802
			14.2
Mahon et al.	2016	WWRS	68.083	Microplastics in Sewage Sludge: Effects of Treatment
Kazour et al.	2019	sediment	0.1667	Sources of microplastics pollution in the marine environment: Importance of wastewater treatment plant and coastal landfill
			0.00097
			1.04
			0.41
			0.72
			0.93
		WWRS	16.13
			19.67
			1
			170
Xu et al.	2020	WWRS	2.933	Investigation of the microplastics profile in sludge from China’s largest Water reclamation plant using a feasible isolation device
			3.866
			5.333
Harley-Nyang et al.	2023	WWRS	10.012	Variation in microplastic concentration, characteristics and distribution in sewage sludge & biosolids around the world
			6.504
			15.396
			4.197
			2.743
			5.156
			14.064
			10.012
			495
			62.6
			15.8
			28.3
			6.7
			27.7
			52.6
			0.76
			0.51
			0.66
			19.898
			8.237
			2.475
			2.78
			2.949
			7.966
			1.695
			2.915
			16.7
			289
			169000
			74
			41.565
			70.783
			13.787
			15.08
			37.463
			34
			314
			302
			1
			8.22
			3.162
			5.1
			24
			13.75
			4.044
			36
			1.6
			56.4
			6.57
			5.57
			23
			27.3
			170.9
			112
			16.13
			113
			240.3
			14.1
			8.68
			1413
			220
			97.66
			31.1
			41.3
			52.1
			10.12
			1.02
			7.6
			7.5
			11.1
			10.6
			4.2
			5.4
			7.2
			1.7
			1.9
			1.9
			1.5
			7
			107.5
			50.2
			180.7
			286.5
			97.2
			74.7
			37.7
			6.74
			11.04
			6.78
			6.32
			13.06
			6.31
			19.47
			10.34
			7.69
			14
			12.52
			15.63
			13.79
			9.84
			22.36
			9.21
			13.33
			5.88
			12.04
			21.25
			16.62
			17.91
			14.53
			13.04
			29.66
			26.3
			8.12
			810
			1.67
			5.3
			4.7
			12.73
			6.91
			2.19
			0.23
			9379
			7652
			500
			2600
			2062.8
			2541
			17.8
			27.8
			47.13
			311
			4080
			6360
			214
			206
			200
			238
			129
Rolsky et al.	2020	WWRS	113	Municipal sewage sludge as a source of microplastics in the environment
			40.1
			27.3
			17
			9.65
			8.5
			8.03
			2.5
			2.2
			1
			0.8
			0.45
Sivarajah et al.	2023	WWRS	228	How many microplastic particles are present in Canadian biosolids?
			2353
			636
Ziajahromi et al.	2024	WWRS	11	Comprehensive assessment of microplastics in Australian biosolids: Abundance, seasonal variation and potential transport to agroecosystems
			150
			0.7
			240
Magni et al.	2019	WWRS	113	The fate of microplastics in an Italian Wastewater Treatment Plant
Harley-Nyang	2025	WWRS	27.7	A Study of Microplastics in Wastewater, Sludge, and Biosolids
			286.5
			37.7
			97.2
			429
			50.6
Prus and Wilk	2024	WWRS	2.533	Microplastics in Sewage Sludge: Worldwide Presence in Biosolids, Environmental Impact, Identification Methods and Possible Routes of Degradation, Including the Hydrothermal Carbonization Process
			5.16
			19.898
			8.237
			2.475
			2.78
			7.966
			1.695
			16.7
			13.787
			15.08
			37.463
			34
			186.7
			76.3
			36
			1.57
			56.4
			22.7
			14.1
			11.469
			14.407
			1
			169
			23
			170.9
			14.895
			9.475
			13.2
			14.13
			220
			2.92
			52.1
			1.02
			7.5
			32
			7
			180.7
			97.2
			74.7
			14
			22.36
			21.25
			29.66
			13.06
			0.81
			0.83
			4.7
			12.73
			6.91
			2.19
			0.23
			9.379
			7.652
			0.5
			26
			2.0628
			6.36
			238
			129
			240
			1
			24
			4.196
			15.385
			0.996
			14.9
			4.4
			18
			41
			2
			1
			24
			1.6
			0.7
			113
			0.37
			15
			28
			21
			6.7
			51
			62.6
			165
			101
			113
			55.4
			73.8
			62.2
			12.2
			4.04
			36
			1
			24
			4.8
			2.7
			5.4
			2.2
Franco et al.	2023	WWRS	16.48	Assessment and accumulation of microplastics in sewage sludge at wastewater treatment plants located in Cádiz, Spain
			6.71
			57.18
			20.91
			4.82
			0.02
			2.69
			0.25
			170.9
			129
			24
Letwin et al.	2024	WWRS	8	Characterizing the Microplastic Content of Biosolids in Southern Ontario, Canada
			1350
			0.193
			169000
			468.2
			342.8
			400.2
			439
			382
			200.6
			403.8
			411.2
			368.2
			231.6
			512
			486.8
			487.6
			188.2
			262
			406.44
			436.56
			374.4
			206.8
Ho	2022	WWRS	1	Abundance of Microplastics in Wastewater Treatment Sludge
			186.7
			0.66
			0.51
			14.9
			170.965
			14.895
			9.655
			13.2
			404.3
			0.0023
			113
			0.00791
			56.3
			51.2
			48.5
			2.92
			133
			36.3
			6.908
			2.19
			0.2347
			1401
			26.3
			32
			10.9
			2.575
Adhikari et al.	2024	WWRS	12.2	Accumulation of microplastics in soil after long-term application of biosolids and atmospheric deposition
		soil	0.1
			0.133
			0.117
			0.388
			0.35
			0.383
			0.455
			0.544
			0.5
			0.444
			0.277
			0.361
Ziajahromi et al.		WWRS	15.9	An audit of microplastic abundance throughout three Australian wastewater treatment plants
			40
			56.5
			45.7
			46.1
			51.2
			31.7
			37.8
			48.5
Ruffell et al.	2025	WWRS	0.9	Quantification of microplastics in biowastes including biosolids, compost, and vermicompost destined for land application
			4.94
			11.1
			150
			9.1
			636
			228
			1353
			55.4
			73.8
			37.7
			97.2
			48.5
			56.5
			2.2
			11.3
			50
			133
			101
			8.7
			14.4
			113
			240
			1.6
			56.4
			4.4
Mohajerani and Karabatak	2020	WWRS	1	Microplastics and pollutants in biosolids have contaminated agricultural soils: An analytical study and a proposal to cease the use of biosolids in farmlands and utilise them in sustainable bricks
			8.479
			4.196
			15.385
			1
			2.065
			11.932
			4.4
			14.9
			23
			170
			14.74
			18.66
			1.565
			56.386
Yao et al.	2019	sediment	0.067	A review of microplastics in sediments: Spatial and temporal occurrences, biological effects, and analytic methods
			0.034
			0.01
			0.1
			0.9
			0.025
			0.053
			0.018
			0.629
			1.739
			0.56
			4.205
			0.054
			0.506
			0.0371
			0.1718
			0.1236
			0.072
			0.802
			0.06
			0.24
			0.2
			1.15
			0.212
			0.025
			0.3
			0.011
			0.2346
			0.08
			9.597
			0.1029
			0.1633
			0.0013
			14.7125
			7.1
			42.96
			0.049
			0.279
			0.178
			0.544
			0.27017
			0.86659
			0.52
			2.31
			0.36
			1.32
			0.054
			0.506
			3
			18
			0.0506
			0.0132
			0.0053
			0.06888
			0.02
			27.83
			0.061
			4.5
Uddin et al.	2021	sediment	1.845	A review of microplastic distribution in sediment profiles
			5.385
			0.243
			7.228
			1.1
			0.165
			0.248
			0.082
			0.328
			0.165
			0.083
			0.1
			0.3
			0.4
			1.9
			0.32
			0.29
			0.07
			1.36
			0.23
			0.14
			0.8
			0.43
			0.78
			0.12
			0.04
			0.08
			0.23
			0.28
			0.05
			2.21
			1.24
			0.99
			3.47
			0.73
			2.55
			1.59
			3.21
			0.75
			0.53
			4.27
			0.67
			1.25
			2.79
			0.13
			0.26
			0.21
			0.16
			0.48
			0.1
			1.74
			1.21
			27.83
			0.1
			0.04
			0.06
			0.06
			0.02
			0.07
			0.05
			0.19
			0.47
			0.25
			0.17
			0.05
			0.076
			0.474
			1.433
			0.197
			0.741
			7.707
			2.43
			4.2
			0.08
			0.42
			0.04
			0.48
			0.04
			0.03
			0.04
			0.06
			0.015
			0.05
			0.035
			0.01
			0.015
			0.055
			0.03
			0.05
			0.05
			0.02
			0.025
			0.0156
			0.5392
			0
			0.003
			0.027
			0.025
			0.03
			0.015
			1.4
			0.8
			0.9
			0.7
			0.5
			1
			1.2
			0.5
			0.5
			0.5
			0.5
			0.5
			0.9
			1.1
			0.5
			0.7
			1.1
			1.5
			0.4
			0.8
			0.4
			0.2
			0.2
			0.3
			0.3
			0.2
			1.2
			0.6
			0.4
			4.52
			4.05
			5.568
			2.834
			3.856
			5.391
			4.176
			6.595
			6.348
			0.44
			0.52
			0.47
			0.52
			0.0372
			0.0069
			0.4
			0.28
			0.141
			0.385
			0.461
			0.004
			0
			0.008
			0.001
			0
			0
			0.001
			0.003
			0
			0.001
			0.001
			0.01
			0
			0
			0
			0
			0.002
			0.001
			0
			0
			0
			0
			0
			0
			0
			0.001
			0.002
			0
			0
			0
			0
			0
			0.005
			0.004
			0
			0
			0.005
			0.004
			0.004
			0
			0.002
			0.002
			0.002
			0
			0
			0
			0.003
			0.006
			0
			0.004
			0.001
			0
			0
			0.003
			0.003
			0
			0.001
			0.001
			0
			0.002
			0.001
			0
			0.001
			0
			0.001
			0
			0
			0
			0.001
			0
			0.001
			0.001
			0
			0
			0.001
			0.001
			0.011
			0.005
			0.01
			0.003
			0
			0
			0.001
			0
			0.001
			0
			0
			0
Haave et al.	2019	sediment	205.085	Different stories told by small and large microplastics in sediment - first report of microplastic concentrations in an urban recipient in Norway
			71.107
			28.211
			12.048
Claessens et al.	2011	sediment	0.3907	Occurrence and distribution of microplastics in marine sediments along the Belgian coast
			0.1629
			0.0866
			0.1862
			0.2734
			0.1197
			0.1092
			0.1239
			0.1863
			0.0669
			0.1274
			0.0715
			0.1158
			0.0884
			0.1122
			0.0982
			0.2695
			0.1562
			0.0779
			0.0487
			0.0959
			0.1021
			0.0569
			0.1242
			0.1
Peng et al.	2017	sediment	0.02	Microplastics in sediments of the Changjiang Estuary, China
			0.34
Maes et al.	2017	sediment	0.252	Microplastics Baseline Surveys at the Water Surface and in Sediments of the North-East Atlantic
			0.11
			0.054
			0.059
			0.33
			0.146
			3.146
			0
			0.348
			0.643
			0.233
			0.096
			0.418
			0.301
			0.109
			0
			0.176
			0.225
			0
			0.062
			0.499
			0.561
			0.194
			0.138
			0.14
			0.425
			1.509
			0.585
			0.481
			0.222
			0.306
			0.28
			0.0982
			0.1158
			0.1092
		water	1.4e-07
			2.46e-06
			2.4e-07
			0
			0.0001
			2e-08
			3.6e-08
			0
			3.5e-06
Gerolin et al.	2020	sediment	8.178	Microplastics in sediments from Amazon rivers, Brazil
			5.869
			1.738
			1.524
			2.101
			1.106
			0.417
			5.725
			2.66
			1.216
			1.22
			0.057
			0.192
			0
Stolte et al.	2015	sediment	0.001	Microplastic concentrations in beach sediments along the German Baltic coast
			0.002
			0.034
			0.074
			0.001
			0.007
			0
Klein et al.	2015	sediment	0.35	Occurrence and Spatial Distribution of Microplastics in River Shore Sediments of the Rhine-Main Area in Germany
			0.75
			1.02
			0.89
			3.9
			0.62
			0.28
			0.21
			0.31
			0.48
Lorenz et al.	2019	sediment	0.27142	Spatial distribution of microplastics in sediments and surface waters of the southern North Sea
			0.28887
			0.3096
			0.11916
			0.21727
			0.3184
			0.09849
			0.12051
			0.03872
			0.53941
			0.00279
			0.25544
			0.14045
			0.03356
			0.07706
			0.02224
			0.08869
			0.10647
			0.14962
			0.13731
			0.62892
			1.1888
			0.2399
			0.23448
			0.25428
			0.00279
			1.1888
		water	5.34e-06
			2.517e-05
			6.21e-06
			2.285e-05
			8.44e-06
			5.856e-05
			7.89e-06
			1.158e-05
			3.51e-06
			3.33e-06
			2.81e-06
			3.1e-07
			6.319e-05
			2.4e-07
			8.9e-06
			1.643e-05
			5.32e-06
			4.9e-07
			0.00024537
			2.182e-05
			6e-08
			0.00010185
			5.11e-06
			2.716e-05
			5.252e-05
			6e-08
			0.00024537
Zhang et al.	2021	water	0.007	Distribution and sedimentation of microplastics in Taihu Lake
			0.0185
			0.008
			0.0009
			0.0028
			0.005
			0.034
			0.0013
			0.0047
			0.0017
			0.0089
			0.0034
			0.0258
			0.0017
			0.0085
			0.0004
			0.00098
			0.172
			0.519
			0.005
			0.003
			0.0025
			0.0058
			0.38
			1.392
			8e-05
			0.00742
			0.0018
			0.0182
Zobkov and Esiukova	2017	sediment	0.0484	Microplastics in Baltic bottom sediments: Quantification procedures and first results
			0.0404
			0.0347
			0.012
			0.0299
			0.0258
			0.0469
Claessens et al.	2013	sediment	0.009	New techniques for the detection of microplastics in sediments and field collected organisms
			0.035
			0.086
			0.016
			0.015
			0.391
			0.116
			0.156
Cauwenberghe et al.	2015	sediment	0	Microplastics in sediments: A review of techniques, occurrence and effects
			0.016
			0.0368
			0.1667
			0.0972
			0.0928
			0.0092
			0.0177
			0.672
			2.175
			0.0013
			0.0023
			0.1778
			0.1704
Karlsson et al.	2017	water	0.027	Screening for microplastics in sediment, water, marine invertebrates and fish: Method development and microplastic accumulation
		sediment	0.048
Kieu-Le et al.	2023	water	0.0001201	Baseline concentration of microplastics in surface water and sediment of the northern branches of the Mekong River Delta, Vietnam
			0.0004877
			2.9e-06
			1.19e-05
			2.1e-06
			3.7e-06
			8e-07
			1.6e-06
			5.4e-06
			4.2e-06
			1.9e-06
			2.8e-06
			5.38e-05
			2.3e-06
			3.9e-06
			2.7e-06
			0.00017
			0.00026
			4.8e-05
			4.467e-05
			1.6e-06
			4e-09
			1e-08
			2.2e-05
			5.57e-06
			3e-06
			0.000106
			0.08775
			0.00023
		sediment	5.5
			7.9
			7.9
			7.9
			3.2
			6
			7
			8.7
			5.7
			5.5
			2.5
			4
			6
			9.2
			0.039
			0.0014
			0.0035
			0.22
			4.98
			0.288
			0.0756
			1.0362
			0
			9.7e-05
			0.1725
			0.065
			7.562

## Sheet: PhACs_conc
author	year	compartment	concentration_[ng·g-1]	title
Ferrey et al.	2018	air	0.000134694	Pharmaceuticals and other anthropogenic chemicals in atmospheric particulates and precipitation
			0
			2.61224e-05
			0
			0
			0
			0.000111837
			5.63265e-05
			9.06122e-05
			0
			1.79592e-05
			2.69388e-05
			0.000133878
			0.000302041
			0
			0
			0
			0
			1.06122e-05
			0
Cecinato et al.	2009	air	0.0163265	Occurrence of cocaine in the air of the World’s cities: An emerging problem? A new tool to investigate the social incidence of drugs?
			0.0195918
			0.0179592
			0.0310204
			0.00432653
			0.00587755
			0.000685714
			0.0106122
			0.00261224
			0.0106122
			0.00244898
			0.00359184
			0.000481633
			0.00620408
			0.00116735
			0.00156735
			0.0114286
			0.0228571
			0.00473469
			0.0440816
			0.00473469
			0.0440816
			0.00604082
			0.00612245
			0.00220408
			0.00612245
			0.0212245
			0.0310204
			0.000979592
			0.0112653
			0.00840816
			0.0342857
			0.00587755
			0.0310204
			0.00489796
			0.00889796
			0.00285714
			0.0171429
			0.00465306
			0.00808163
			0.00236735
			0.00930612
			0.00840816
			0.0163265
			0.00522449
			0.00995918
			0.00995918
			0.0142857
			0.00204082
			0.00220408
			0.00236735
			0.00367347
			0.000808163
			0.00228571
			0.00204082
			0.0042449
			0.00628571
			0.0102857
			0.00359184
			0.00767347
			0.00130612
			0.00163265
			0.00408163
			0.0103673
			4.08163e-05
			0.00253061
			0.000212245
			0.00244898
			1.63265e-05
			0.000685714
			4.08163e-05
			0.00478367
			0.000465306
			0.00212245
			8.16327e-05
			0.000114286
			0.000122449
			0.004
			5.71429e-05
			0.000138776
			9.79592e-05
			0.0044898
			3.26531e-05
			4.08163e-05
			4.89796e-05
			0.000342857
			5.71429e-05
			0.000465306
			3.26531e-05
			6.53061e-05
			8.16327e-06
			3.26531e-05
			0.000163265
			0.004
			0.00506122
			0.00579592
			0.00106122
			0.00628571
			0.00702041
			0.0163265
			0.00187755
			0.008
			0.000106122
			0.000497959
			0.000440816
			0.00109388
			9.79592e-05
			0.000122449
			0.00130612
			0.00734694
			0.000220408
			0.000285714
			0.000204082
			0.00035102
			3.34694e-05
			7.91837e-05
			1.79592e-05
			3.91837e-05
			4e-05
			7.26531e-05
			1.46939e-05
			0.000212245
			2.04082e-05
			0.000212245
			1.46939e-05
			3.26531e-05
			5.71429e-06
			0.00011102
			2.93878e-05
			5.06122e-05
			8.97959e-06
			1.22449e-05
			5.95918e-05
			7.91837e-05
			3.02041e-05
			0.000248163
			0
			0
			0
			0
			0
			0
			0
			0
			0.00179592
			0.00269388
			0.000236735
			0.000726531
			0.000163265
			0.000285714
			5.87755e-05
			6.28571e-05
			5.63265e-05
			8.97959e-05
			6.36735e-05
			9.79592e-05
			3.42857e-05
			4.32653e-05
			7.26531e-05
			9.22449e-05
Cecinato et al.	2010	air	3.26531e-05	Illicit psychotropic substance contents in the air of Italy
			2.85714e-05
			5.71429e-06
			7.34694e-06
			8.16327e-06
			0.000146939
			0.000105306
			3.02041e-05
			5.30612e-05
			0.000252245
			0.000377143
			7.42857e-05
			4.08163e-06
			2.44898e-06
			9.06122e-05
			3.83673e-05
			0.0194286
			0.0133061
			0.00726531
			0.00677551
			0.00889796
			0.042449
			0.0538776
			0.0114286
			0.0269388
			0.0636735
			0.0987755
			0.0166531
			0.0185306
			0.0233469
			0.0101224
			0.0108571
			0.00155102
			0.000726531
			0.000130612
			8.97959e-05
			0.000179592
			0.0416327
			0.042449
			0.00187755
			0.00110204
			0.0293878
			0.0220408
			0.000302041
			0.000277551
			0.000481633
			0.000244898
			0.000604082
			8.4898e-05
			6.77551e-05
			3.91837e-05
			3.83673e-05
			5.22449e-05
			6.44898e-05
			2.61224e-05
			2.28571e-05
			2.69388e-05
			3.26531e-05
			2.36735e-05
			2.20408e-05
			7.91837e-05
			0.000115918
			3.42857e-05
			5.46939e-05
			2.69388e-05
			1.79592e-05
			0.0220408
			0.0236735
			0.0228571
			0.0212245
			0.0150204
			0.0146939
			0.0127347
			0.0110204
			0.00791837
			0.00538776
			0.0044898
			0.00571429
			0.00963265
			0.0117551
			0.00269388
			0.00318367
			0.00269388
			0.00244898
			0.00408163
			0.00522449
			0.00195918
			0.00612245
			0.00134694
			0.00209796
			0
			0
			0.00261224
			0.00269388
			0.000816327
			0.000816327
			0.00233469
			0.00133061
			0.000408163
			0.000383673
			0.0012898
			0.000783673
			2.93878e-05
			1.55102e-05
			8.97959e-06
			2.12245e-05
			3.26531e-06
			1.63265e-06
			0
			1.63265e-06
			3.10204e-05
			7.34694e-06
			1.22449e-05
			1.63265e-06
			0
			0
			0
			5.71429e-06
			2.44898e-06
			0
			1.63265e-06
			0.0122449
			0.00612245
			0.00502857
			0.00542041
			0.00130612
			0.00212245
			0.0012
			0.00116735
			0.0122449
			0.00367347
			0.0042449
			0.00109388
			0.000783673
			0.000506122
			0.000546939
			0.0244898
			0.0118367
			0.00473469
			0.00367347
			0.0077551
			0.00563265
			0.000587755
			0.000359184
			0.000783673
			0.000571429
			0.000106122
			9.79592e-05
			0.00126531
			3.26531e-05
			5.71429e-05
			6.53061e-05
			9.79592e-05
			0.000326531
			0.000187755
			0.000310204
			0.000122449
			0.000244898
			0.000326531
			3.7551e-05
			1.71429e-05
			2.53061e-05
			1.71429e-05
			1.71429e-05
			7.34694e-06
			7.34694e-06
			4.89796e-06
			2.44898e-06
			1.63265e-06
			0
			2.44898e-06
			0
			0
			1.63265e-06
			9.79592e-06
			7.34694e-06
			1.71429e-05
			2.77551e-05
			0.0142857
			0.0102041
			0.0170612
			0.0129796
			0.0186939
			0.00759184
			0.0115102
			0.00742857
			0.00293878
			0.0020898
			0.00193469
			0.00204082
			0.000816327
			0.000391837
			0.00035102
			0.00367347
			0.00791837
			0.0195918
			0.0155918
			0.00194286
			0.000269388
			0.00322449
			0.00204082
			0.00816327
			0.0027102
			0.000228571
			0.00642449
			0.0010449
			0.000122449
			0.000146939
			0.000187755
			5.71429e-05
			0.000130612
			0.000236735
			5.71429e-05
			6.53061e-05
			4.08163e-05
			0.000204082
			1.14286e-05
			3.26531e-05
			1.22449e-05
			1.95918e-05
			3.26531e-06
			1.87755e-05
			0
			0
			0
			0
			8.97959e-06
			1.71429e-05
			0.00742857
			0.0044898
			0.00840816
			0.0146122
			0.0154286
			0.0141224
			0.00114286
			0.000897959
			0.000326531
			0.000653061
			0.00579592
			0.0121633
			0.000163265
			0.000187755
			0.0010449
			0.00316735
			0.000302041
			0.00165714
			8.16327e-05
			9.79592e-05
			4.08163e-05
			4.89796e-05
			0.000277551
			0.000734694
			2.69388e-05
			1.95918e-05
			1.55102e-05
			8.16327e-06
			1.63265e-05
			7.34694e-06
			5.71429e-06
			0.0134694
			0.0120816
			0.0106122
			0.008
			0.00865306
			0.00759184
			0.00359184
			0.0326531
			0.0042449
			0.00612245
			0.00228571
			0.000146939
			9.79592e-05
			0.000130612
			0.000112653
			0.000114286
			7.42857e-05
			5.46939e-05
			7.59184e-05
			5.71429e-05
			3.7551e-05
			4.32653e-05
			5.71429e-05
			5.22449e-05
			5.14286e-05
			3.5102e-05
			2.77551e-05
			2.44898e-05
			2.20408e-05
			3.02041e-05
			0.0204082
			0.0293878
			0.0122449
			0.0106122
			0.019102
			0.0261224
			0.0109388
			0.0084898
			0.0261224
			0.0228571
			0.0173878
			0.0075102
			0.00660408
			0.00590204
			0.0159184
			0.0277551
			0.00187755
			0.00277551
			0.000318367
			0.000187755
			0.000391837
			0.000318367
			0.000138776
			0.000146939
			0.000555102
			0.00154286
			0.000220408
			0.000383673
			3.26531e-05
			0.000220408
			0.00210612
			0.00260408
			5.22449e-05
			4.2449e-05
			1.38776e-05
			1.38776e-05
			1.46939e-05
			1.46939e-05
			1.55102e-05
			8.16327e-06
			1.55102e-05
			4.2449e-05
			3.67347e-05
			2.36735e-05
			1.63265e-05
			3.34694e-05
			1.06122e-05
			6.53061e-06
			4.08163e-06
			2.44898e-06
			0.0189388
			0.0253061
			0.00816327
			0.00636735
			0.00742857
			0.0114286
			0.00538776
			0.0042449
			0.0169796
			0.0326531
			0.0170612
			0.0125714
			0.0195918
			0.0432653
			0.00971429
			0.00767347
			0.00294694
			0.00188571
			0.000416327
			0.000816327
			0.000179592
			0.000253061
			3.26531e-05
			5.71429e-05
			3.26531e-05
			3.26531e-05
			0.0025551
			0.00527347
			0.000122449
			0.000236735
			0.000146939
			0.000163265
			0.000171429
			6.53061e-05
			4.08163e-05
			2.12245e-05
Viana et al.	2010	air	5.30612e-05	Drugs of abuse in airborne particulates in urban environments
			0.000694694
			2.36735e-05
			0.000463673
			4.08163e-07
			2.04082e-06
			9.79592e-07
			0
			0
			0
			8.97959e-07
			4.2449e-06
			1.6793e-06
			1.6793e-06
			1.6793e-06
			1.6793e-06
			1.6793e-06
			1.6793e-06
			1.6793e-06
			0
			0
			0
			2.85714e-06
			0
			0
			0
			0
			0
			0
			7.34694e-07
			0
			0
			0
			0
			0
			0
			0
			0
			0
			0
			0
Duong et al.	2022	air	1.91837e-05	Occurrence, potential sources, and risk assessment of pharmaceuticals and personal care products in atmospheric particulate matter in Hanoi, Vietnam
			4.93061e-05
			3.86939e-05
			1.25714e-05
			5.2898e-05
			2.93061e-05
			1.9102e-05
			4.32653e-05
			2.57959e-05
			1.72245e-05
			6.75918e-05
			4.90612e-05
			8.16327e-06
			2.82449e-05
			2.57959e-05
			1.78776e-05
			8.11429e-05
			2.45714e-05
			1.00408e-05
			4.17143e-05
			2.11429e-05
			4.22041e-05
			0.000101224
			6.87347e-05
			0
			3.65714e-05
			0
			0
			2.65306e-05
			0
			0
			0
			0
			0
			0
			0
			0
			3.56735e-05
			0
			0
			0
			1.30612e-05
			0
			0
			0
			0
			0
			1.97551e-05
			0
			0
			6.28571e-05
			0
			0
			1.13469e-06
			0
			0
			0
			0
			0
			0
			0
			6.61224e-06
			0
			0
			0
			0
			0
			9.30612e-05
			0
			0
			0
			0
			0
			0
			0
			8.40816e-05
			0
			0
			1.51837e-05
			0
			0
			3.24898e-05
			0
			0
			0
			0
			0
			2.85714e-05
			0
			0
			8.16327e-06
			0
			0
			1.17551e-05
			0
			0
			4.68571e-06
			0
			0
			0
			0
			0
			0
Cecinato et al.	2017	air	0	Pharmaceutical substances in ambient particulates: A preliminary assessment
			0
			0.00367347
			0.000497959
			0
			0
			0.000146939
			8.16327e-06
			0.00042449
			4.08163e-05
			0.00189388
			0.000106122
			0.000236735
			1.63265e-05
			0.000734694
			7.34694e-05
			0
			0
			0
			0
			0
			0
			0
			0
			0.00146939
			0
			0.00402449
			0.000489796
			0.000293878
			0
			0.00105306
			0.000179592
			0.000359184
			1.63265e-05
			0.00177143
			0.000318367
			0.00037551
			8.16327e-06
			0.000897959
			4.08163e-05
			0
			0
			0
			0
			0
			0
			0
			0
			0.000383673
			4.08163e-05
			0.000995918
			7.34694e-05
			0.000171429
			2.44898e-05
			0.000710204
			3.26531e-05
			0.000359184
			3.26531e-05
			0.00145306
			0.000122449
			0.000220408
			8.16327e-06
			0.00126531
			0.000138776
			0
			0
			0
			0
			0
			0
			0
			0
			0
			0
			0
			0
			0
			0
			0.000612245
			8.97959e-05

## Sheet: ARGs_conc
author	year	compartment	concentration_[copies·g-1]	title
Kimbell et al.	2018	WWRS	256000000	Effect of pyrolysis on the removal of antibiotic resistance genes and class I integrons from municipal wastewater biosolids
Mao et al.	2015	WWRS	220000000000	Prevalence and proliferation of antibiotic resistance genes in two municipal wastewater treatment plants
			12000000000
			13000000000
			1500000000
Murray et al.	2019	WWRS	3.23594e+09	The impact of municipal sewage sludge stabilization processes on the abundance, field persistence, and transmission of antibiotic resistant bacteria and antibiotic resistance genes to vegetables at harvest
			5.49541e+09
			2.51189e+08
			5.24807e+06
			1.90546e+08
			1.7378e+06
			3.98107e+07
			144544
			0
			0
			0
			0
			0
			0
			0
			0
			0
			0
			1.25893e+08
			6.16595e+07
			2.34423e+06
			1.14815e+08
			331131
			95499.3
			208930
			12882.5
			9.54993e+07
			1.69824e+08
			6.30957e+06
			6.16595e+06
			5.24807e+06
			26915.3
			1.99526e+06
			0
Wolters et al.	2022	WWRS	5790000000000	Biosolids for safe land application: does wastewater treatment plant size matters when considering antibiotics, pollutants, microbiome, mobile genetic elements and associated resistance genes?
			7250000000000
			8280000000000
			11900000000000
			3280000000000
			3400000000000
			4090000000000
			3600000000000
			481000000000
			979000000000
			721000000000
			697000000000
			16000000000000
			15700000000000
			16800000000000
			16200000000000
			5360000000000
			6610000000000
			8980000000000
			8260000000000
			4380000000000
			3680000000000
			6030000000000
			7090000000000
			0
			6180000000000
			4600000000000
			3910000000000
			1360000000000
			1140000000000
			1410000000000
			1270000000000
			1690000000000
			2340000000000
			1340000000000
			1560000000000
			5750000000000
			7230000000000
			8490000000000
			7940000000000
			5340000000000
			5680000000000
			5670000000000
			3690000000000
			3610000000000
			3460000000000
			3730000000000
			3750000000000
			4350000000000
			32500000000000
			14400000000000
			24700000000000
			13400000000000
			14200000000000
			13000000000000
			11400000000000
			1190000000000
			1460000000000
			1250000000000
			1830000000000
			14900000000000
			13600000000000
			11100000000000
			13400000000000
			15900000000000
			20900000000000
			24500000000000
			24300000000000
			3760000000000
			2320000000000
			3320000000000
			5870000000000
			22200000000000
			31300000000000
			24100000000000
			30800000000000
			2530000000000
			2570000000000
			2800000000000
			2580000000000
			9670000000000
			11900000000000
			7840000000000
			10300000000000
			3540000000000
			6460000000000
			4910000000000
			6660000000000
			9850000000000
			7050000000000
			6620000000000
			5870000000000
			2630000000000
			2320000000000
			2280000000000
			2670000000000
			1721199113
			1262318370
			2669840224
			3363099227
			15640321603
			19089471342
			19240316908
			12876776623
			5269155333
			7736989234
			12563361358
			6967494645
			171000000000
			166000000000
			164000000000
			157000000000
			139000000000
			161000000000
			200000000000
			197000000000
			263000000000
			93589857782
			201000000000
			110000000000
			13811391500
			123000000000
			91756420607
			89131377186
			14813804855
			13731090376
			18012460448
			11025878552
			27961887266
			27906043865
			27453500914
			27944884596
			14391467067
			24151369448
			22186214836
			15009253919
			6968425868
			16790275384
			18602543209
			17235057427
			53024796765
			41178230124
			38761563111
			52524862088
			31400000000000
			60800000000000
			49700000000000
			40100000000000
			5140000000000
			5150000000000
			5220000000000
			4800000000000
			56678521128
			123000000000
			137000000000
			84752232880
			9590000000000
			6790000000000
			7000000000000
			6940000000000
			5390000000000
			8090000000000
			7990000000000
			9380000000000
			8660000000000
			6880000000000
			8160000000000
			10800000000000
			13800000000000
			20300000000000
			12400000000000
			16500000000000
			2090000000000
			1790000000000
			2110000000000
			3180000000000
			6310000000000
			9430000000000
			5540000000000
			7320000000000
			5270000000000
			7850000000000
			8440000000000
			7810000000000
			6060000000000
			6250000000000
			6690000000000
			5220000000000
			3130000000000
			2690000000000
			3030000000000
			3380000000000
			3280000000000
			27500000000000
			12600000000000
			23500000000000
			24800000000000
			19500000000000
			24400000000000
			18700000000000
			1340000000000
			1930000000000
			1890000000000
			2450000000000
			28100000000000
			22500000000000
			26100000000000
			18500000000000
			4760000000000
			18500000000000
			19600000000000
			23500000000000
			10700000000000
			6380000000000
			10800000000000
			14200000000000
			11400000000000
			27300000000000
			25900000000000
			35100000000000
			4580000000000
			3450000000000
			4400000000000
			3260000000000
			10600000000000
			22500000000000
			11900000000000
			17600000000000
			6920000000000
			7290000000000
			9170000000000
			9140000000000
			4070000000000
			7850000000000
			7380000000000
			4340000000000
			2720000000000
			1850000000000
			3320000000000
			2470000000000
			64400000000000
			85100000000000
			67400000000000
			92200000000000
			5250000000000
			5690000000000
			5720000000000
			5510000000000
			431000000000
			820000000000
			808000000000
			753000000000
			7780000000000
			7660000000000
			7630000000000
			7260000000000
			1600000000000
			4430000000000
			5020000000000
			5580000000000
			7550000000000
			6380000000000
			7640000000000
			9610000000000
			1970000000000
			4710000000000
			3910000000000
			3480000000000
			4180000000000
			4560000000000
			4110000000000
			4840000000000
			3230000000000
			5980000000000
			4420000000000
			5650000000000
			8070000000000
			11400000000000
			11600000000000
			9180000000000
			909000000000
			2430000000000
			3490000000000
			2300000000000
			3640000000000
			4190000000000
			4250000000000
			4200000000000
			165000000000
			550000000000
			383000000000
			358000000000
			1010000000000
			1120000000000
			1090000000000
			662000000000
			8960187672
			34327706578
			31500000000000
			13900000000000
			897000000000
			756000000000
			1420000000000
			859000000000
			841000000000
			681000000000
			6130000000000
			1620000000000
			191000000000
			168000000000
			291000000000
			437000000000
			604000000000
			690000000000
			3420000000000
			440000000000
			0
			0
			0
			0
			505000000000
			654000000000
			1090000000000
			625000000000
			214000000000
			235000000000
			1040000000000
			386000000000
			295000000000
			503000000000
			212000000000
			95661938275
			249000000000
			89612514981
			109000000000
			210000000000
			1750000000000
			1060000000000
			411000000000
			724000000000
			5010000000000
			5550000000000
			5300000000000
			4970000000000
			1570000000000
			1740000000000
			2740000000000
			2030000000000
			10600000000000
			10600000000000
			6790000000000
			10900000000000
			2540000000000
			3570000000000
			2850000000000
			3170000000000
			1190000000000
			839000000000
			842000000000
			1370000000000
			2230000000000
			2300000000000
			2010000000000
			1710000000000
			586000000000
			566000000000
			781000000000
			551000000000
			560000000000
			981000000000
			646000000000
			691000000000
			2850000000000
			4270000000000
			2960000000000
			4200000000000
			1030000000000
			1640000000000
			1740000000000
			1320000000000
			990000000000
			1030000000000
			1080000000000
			1370000000000
			357000000000
			46435088381
			55219750993
			28394984089
			188000000000
			221000000000
			193000000000
			218000000000
			52073391412
			52756027578
			46661947675
			90141833592
			678000000000
			719000000000
			635000000000
			814000000000
			493000000000
			647000000000
			684000000000
			727000000000
			29568673894
			26242088800
			36449095192
			43706599067
			245000000000
			427000000000
			293000000000
			238000000000
			92431142296
			67707006576
			121000000000
			109000000000
			168000000000
			205000000000
			132000000000
			137000000000
			550000000000
			608000000000
			747000000000
			784000000000
			147000000000
			156000000000
			196000000000
			94696496954
			110000000000
			45666105861
			95441549987
			78522286768
			661000000000
			645000000000
			384000000000
			542000000000
			1500000000000
			1510000000000
			1530000000000
			1730000000000
			227000000000
			292000000000
			247000000000
			305000000000
			1720000000000
			1510000000000
			1420000000000
			1370000000000
			997000000000
			1300000000000
			1410000000000
			1480000000000
			1490000000000
			1110000000000
			1360000000000
			1430000000000
			643000000000
			933000000000
			712000000000
			731000000000
			461000000000
			342000000000
			420000000000
			441000000000
			878000000000
			1240000000000
			763000000000
			950000000000
			1460000000000
			1470000000000
			1540000000000
			1750000000000
			511000000000
			471000000000
			582000000000
			359000000000
			320000000000
			279000000000
			331000000000
			365000000000
			97641016893
			70060191236
			65991800300
			78223945973
			309000000000
			286000000000
			383000000000
			274000000000
			6429813461
			7930991702
			6726955909
			9561096153
			47103320533
			46111313933
			25012933532
			23560565376
			27189355082
			32553554207
			23295649195
			41161321548
			110000000000
			72626599572
			116000000000
			107000000000
			0
			40866507869
			39578275763
			27474408664
			40003520095
			24241381534
			30667988991
			23717697271
			29162741743
			75932810287
			13448662117
			23599890889
			44670256215
			69159890349
			24342337064
			24072162194
			35269504380
			16254102569
			18637683475
			13338353847
			15974493866
			18177849467
			16183926526
			18572532151
Lau et al.	2017	WWRS	8.31764e+09	Impact of pre-application treatment on municipal sludge composition, soil dynamics of antibiotic resistance genes, and abundance of antibiotic-resistance genes on vegetables at harvest
			2.81838e+08
			2.29087e+07
			165959
			5.37032e+07
			8.31764e+08
			3.23594e+07
			6.0256e+06
			2.34423e+07
			5.01187e+06
			407380
			26302.7
			3.0903e+06
			2.18776e+08
			154882
			47863
			3.80189e+10
			7.76247e+08
			6.60693e+07
			501187
			1.8197e+08
			4.46684e+09
			2.0893e+07
			2.63027e+07
			2.0893e+09
			7.58578e+07
			5.49541e+06
			45708.8
			1.38038e+07
			6.60693e+07
			645654
			1.47911e+06
			2.63027e+08
			2.34423e+07
			2.0893e+06
			13182.6
			1.65959e+09
			6.91831e+07
			1.09648e+06
			213796
Redhead et al.	2020	WWRS	19000000	Fate of antibiotic resistant E. coli and antibiotic resistance genes during full scale conventional and advanced anaerobic digestion of sewage sludge
			130000000
			12000
			120000000
			23000000
			240000000
			390000
			1400000
Jia et al.	2025	air	0.000816327	Abundance, occurrence, and degradation of airborne antibiotic resistance genes in coastal and marine atmospheres
			8.16327
			0.000816327
			0.816327
			81.6327
			8163.27
			81.6327
			8163.27
			81.6327
			8163.27
			0.816327
			8.16327
			81.6327
			0.816327
			0.816327
			8.16327
			0.816327
			0.816327
			0.0816327
			0.816327
			81.6327
			8.16327
			0.816327
			8.16327
			0.816327
			8.16327
			0.816327
			0.0816327
			0.816327
			0.816327
Li et al.	2018	air	0.0816327	Global Survey of Antibiotic Resistance Genes in Air
			0.163265
			0.0816327
			0.326531
Echeverria-Palencia et al.	2017	air	0.0122449	Disparate Antibiotic Resistance Gene Quantities Revealed across 4 Major Cities in California: A Survey in Drinking Water, Air, and Soil at 24 Public Parks
			4.32653
			0.114286
			0.587755
			0.0130612
			0.130612
			1.38776e-05
			0.00163265
Wang et al.	2019	air	0.816327	Distribution of antibiotic resistance genes and bacteria from six atmospheric environments: Exposure risk to human
			1.30612e-06
			816.327
			8163.27
			0.0816327
			0.326531
			0.0816327
			0.163265
			0.979592
			0.000816327
			0.816327
			1.14286
			1142.86
			0.416327
			77.551
			7.42857
			0.316735
Song et al.	2021	air	1628.79	Bioaerosol is an important transmission route of antibiotic resistance genes in pig farms
Tao et al.	2021	air	413.878	Abundance and diversity of antibiotic resistance genes possibly released to ambient air by experiments in biology laboratories
			128.98
			12.898
			419.592
			445.714
			395.102
			426.939
			391.02
			431.837
			554.286
			453.878
			1134.69
			544.49
			1591.84
			1779.59
			648.98
			684.898
			580.408
			465.306
			444.082
			431.02
			1004.08
			458.776
			395.918
			1330.61
			445.714
			427.755
			0.240816
			16.2449
			29.0612
			1.24082
			1787.76
			0.262041
			1.23265
			3.40408
			0.979592
			2.22857
			0.617959
			0.0914286
			0.154286
			0.051102
			0.0873469
			0.0524082
			0.511837
			2.17959
			0.922449
			8.81633
			1.93469
			0.208163
			0.299592
			0.171429
			0.0173878
			0.778776
			1.42857
			8.40816
			1624.49
			2751.02
			7.64082
			3.4449
			3.01224
			35.0204
			4.56327
			18.8571
			13.7959
			13.9592
			83.2653
			4.66122
			28.9796
			88.9796
			464.49
			75.1837
			237.551
			83.2653
			493.878
			292.245
			46.5306
			577.143
			77.7959
			235.102
			881.633
			1673.47
			0.0930612
			0.711837
			1.86122
			0.0404898
			0.122449
			0.0555918
			0.0484082
			0.0398367
			0.487347
			0.0873469
			0.122449
			0.0737143
			0.0648163
			0.105306
			0.0840816
			0.132245
			0.0995918
			0.223673
			0.0930612
			0.223673
			1.27347
			0.0649796
			0.11102
			0.816327
			0.0832653
			0.0777959
			0.260408
			3.08571
			1.32245
			1.37143
			2.66122
			1.18367
			2.66122
			4.90612
			2.45714
			3.01224
			2.50612
			2.97959
			2.35102
			3.06939
			3.06939
			2.91429
			2.93878
			2.5551
			3.65714
			2.77551
			3.18367
			2.66939
			2.56327
			2.94694
			3.19184
			3.40408
			2.99592
			6.69388
			1.42857
			6.28571
			11.0204
			9.14286
			86.5306
			1.60816
			6.44082
			0.889796
			3.15918
			2.43265
			1.31429
			1.72245
			1.73878
			0.987755
			1.43673
			1.74694
			1.73061
			2.11429
			1.29796
			1.50204
			32.4082
			37.551
			1.8449
			1.3551
			1.88571
			1.5102
			1.87755
			0.152653
			1.6
			3.19184
			0.0979592
			97.1429
			0.276735
			1.31429
			2.65306
			0.413878
			0.266939
			0.254694
			0.370612
			0.325714
			0.474286
			5.11837
			0.865306
			0.360816
			0.666122
			0.462041
			0.235102
			0.189388
			0.719184
			0.354286
			0.617959
			1.69796
			0.373061
			0.356735
			5.82041
			336.327
			558.367
			6.33469
			6.13061
			8.89796
			5.86939
			22.0408
			5.33061
			12.4898
			6.43265
			8.40816
			7.77959
			17.2245
			38.6122
			11.9184
			7.36327
			14.8571
			10.8571
			8.2449
			7.12653
			11.5102
			7.67347
			34.7755
			9.79592
			11.3469
			17.4694
			0.0458776
			52.2449
			182.041
			0.0619592
			0.0733878
			0.0626122
			0.077551
			0.17551
			0.0675918
			0.125714
			0.0628571
			0.348571
			0.105306
			0.12
			0.390204
			0.312653
			0.237551
			0.210612
			0.152653
			1.46939
			0.312653
			0.213061
			0.155102
			0.137959
			0.187755
			0.126531
			0.115918
			237.551
			522.449
			676.735
			204.082
			104.49
			259.592
			102.857
			126.531
			236.735
			233.469
			257.143
			213.878
			276.735
			180.408
			85.7143
			243.265
			274.286
			280
			262.857
			172.245
			237.551
			206.531
			277.551
			0
			128.98
			283.265
			269.388
			4.5551
			20.8163
			12.898
			0.946939
			2.59592
			5.42857
			0.246531
			1.06122
			108.571
			25.1429
			2.93061
			4.69388
			2.17143
			0.526531
			2.82449
			16.8163
			1.5102
			5.11837
			3.50204
			46.449
			8.32653
			2.03265
			1.70612
			0.82449
			2.53061
			0.889796
			4.62857
			323.265
			120.816
			170.612
			60.0816
			26.8571
			39.3469
			178.776
			155.918
			68.898
			391.837
			360
			215.51
			296.327
			295.51
			193.469
			473.469
			623.673
			848.98
			447.347
			407.347
			438.367
			373.061
			306.122
			189.388
			106.939
			512.653
			613.061
			1.24082
			248.98
			298.776
			0.53551
			1.20816
			0.449796
			0.235918
			1.00408
			0.437551
			3.39592
			2.13878
			2.70204
			0.124082
			2.98776
			3.15102
			6.44082
			27.3469
			12.4082
			9.79592
			6.67755
			6.62041
			4.62041
			3.73878
			2.75918
			0.938776
			5.53469
			131.429
			3.46939
			1.9102
			40
			4.42449
			3.45306
			4.09796
			3.10204
			4.14694
			16.3265
			7.09388
			3.94286
			9.46939
			6.73469
			6.93061
			6.8
			16.4898
			4.47347
			20.1633
			10.449
			23.4286
			6.77551
			6.45714
			3.72245
			9.63265
			10.5306
			23.7551
			43.4286
			1.95102
			1.20816
			0.067102
			1.22449
			2.66122
			1.76327
			17.9592
			4.12245
			16.7347
			3.78776
			2.92245
			1.42041
			0.726531
			3.13469
			1.6898
			27.9184
			7.58367
			19.4286
			12.4082
			10.1224
			9.30612
			3.15918
			6.73469
			1.41224
			7.31429
			3.82857
			18.2041
			7.94286
			15.102
			20
			8.32653
			7.0449
			8.40816
			12.9796
			7.23265
			24.898
			14.2041
			22.2857
			7.52653
			7.69796
			8.32653
			7.51837
			11.5102
			9.46939
			12
			17.6327
			10.0408
			9.06122
			10.6122
			10.2857
			7.6898
			8.4898
			18.449
			9.06122
Wang et al.	2021	air	0.648431	Rainfall facilitates the transmission and proliferation of antibiotic resistance genes from ambient air to soil
			8.16327
			0.324985
			0.324985
			2.05052
			0.129379
			0.0409132
			0.409132
			0.0129379
			0.0648431
			0.258145
			0.0515067
			4.09132
			4.09132
			1.29379
			0.0102769
			0.00515067
			0.00515067
			8.16327e+132
			0.648431
			0.0162879
			0.0129379
			0.0515067
			0.00648431
			0.000816327
			0.00129379
			0.000816327
			0.000816327
			0.000816327
			0.000816327
			0.000816327
			0.324985
			0.000816327
			0.000816327
			0.0102769
			0.000816327
			0.000816327
			0.129379
			0.000816327
			0.515067
			3.24985
			0.409132
			0.00816327
			0.00258145
			0.00162879
			10.2769
			0.000816327
			0.000816327
			0.0324985
			0.0515067
			0.0129379
Rossi et al.	2023	air	0.82449	Quantification of antibiotic resistance genes (ARGs) in clouds at a mountain site (puy de Dôme, central France)
			13.1429
			4.42449
			0.0938776
			10.1224
			2.59592
			0.000212245
			0.000930612
Li et al.	2020	air	81.6327	Municipal Solid Waste Treatment System Increases Ambient Airborne Bacteria and Antibiotic Resistance Genes
			613.061
			137.959
			106.122
			135.51
			142.041
			43.8367
			98.7755
			92.2449
Kormos et al.	2025	air	0.0816327	Quantifying Dissemination of Antibiotic Resistance Genes in Air from a Dairy Farm and Swine Farm
Guo et al.	2018	sediment	281000	Seasonal and spatial distribution of antibiotic resistance genes in the sediments along the Yangtze Estuary, China
			2220000
			60600
			107000
			114000
			2040000
			1890000
			180000000
			45000
			24500
			60400
			168000
			71900
			27000
			24500
			32100
			47000
			2810000
			6940000
			4560000
			5460000
			1400000
			699000
			381000
			30800
Guo et al.	2018	sediment	329000	Biofilms as a sink for antibiotic resistance genes (ARGs) in the Yangtze Estuary
			2040000
			232000
			2510000
			6370000
			34200
			387000
			28700
			136000
			3870
			54700
			48000
			29000
			30700
			10300
			1910
			207000
			363000
			108000
			26600
Dang et al.	2017	sediment	13900	Conjugative multi-resistant plasmids in Haihe River and their impacts on the abundance and spatial distribution of antibiotic resistance genes
			15800000000
Su et al.	2014	sediment	101000000	Contamination profiles of antibiotic resistance genes in the sediments at a catchment scale
			54500000
			247000000
			32900000
			25500000
			84800000
			16800000
			163000000
			389000000
			15100000
			139000000
			11400000000
			280000
			28900000
			576000
			13600000
			827000
			165000000
			3710000
			36400000
			6130000
			662000
			11100000
			85500000
			9660000
			3310000
			9710000
			13600
			9490000
			3440000
			4550000
			1370000
			31600000
			20700
			201000
			37200
			300000000
			150000000
			799000000
			36700000
			545000000
			95400000
			44200000
			290000000
			713000000
			15800000
			232000000
			21000000000
			27300
			242000000
			78700
			15000000
			122000
			211000000
			161000000
			53100000
			1270000
			69000
			617000
			35600000
			8520000
			3690000
			29000000
			22700
			19000000
			3730000
			12900000
			4660000
			49500000
			105000
			625000
			66500
			39600000
			234000000
			97900000
			6640000
			28100000
			13300000
			15900000
			278000000
			879000000
			75300000
			45700000
			11400000000
			15200
			1380000
			21600
			10300000
			4110
			14200000
			1430000
			14500000
			100000
			1580
			48500
			1990000
			6560000
			673000
			9680000
			12300
			23400000
			185000
			820000
			37900
			7070000
			2460
			5170
			1050
			2650000
			639000
			8960000
			2570000
			1910000
			3720000
			164000
			62900000
			239000000
			4880000
			27400000
			5300000000
			17100
			1130000
			402000
			5530000
			569000
			16700000
			302000
			2380000
			2410000
			93200
			729000
			542000
			532000
			471000
			339000
			1890
			272000
			377000
			106000
			14500000
			6350000
			29700
			40600
			71100
			30000
			10100
			23000
			14400
			3060
			201000
			1060
			28100
			1030000
			3810
			102000
			17900000
			4520
			25200
			15900
			19500
			241000
			22100
			2850000
			3090
			15400
			17900
			17500
			3850
			6600
			9600
			32200
			1850
			25600
			1840
			1040
			3600
			14400
			7610
			9350
			1440
			5950000
			2820000
			21000000
			8480000
			9510000
			41300000
			670000
			12400000
			52200000
			3650000
			31400000
			1480000000
			14300
			154000000
			424000
			513000
			1120000
			81000000
			69400
			7640000
			1200000
			233000
			1310000
			3850000
			655000
			1410000
			389000
			4020
			455000
			1140000
			5210000
			1900000
			13800000
			15500
			38600
			61400
			1350000
			266000
			27200000
			1490000
			803000
			8710000
			2710000
			4560000
			24900000
			365000
			16300000
			410000000
			7400
			135000000
			48700
			253000
			708000
			26200000
			114000
			3550000
			841000
			927000
			1570000
			50200000
			603000
			478000
			130000
			5360
			238000
			1100000
			198000
			525000
			2500000
			1490
			29200
			33500
			523000
			1250000
			930000
			970000
			733000
			1280000
			147000
			7620000
			49300000
			1080000
			2980000
			891000000
			61600
			1110000
			241000
			661000
			373000
			483000
			18600
			620000
			306000
			77000
			242000
			261000
			369000
			118000
			243000
			2110
			409000
			147000
			339000
			247000
			824000
			32800
			23500
			55100
			314000
			1090000
			707000
			292000
			761000
			14400000
			284000
			1400000
			17000000
			2880000
			746000
			603000000
			7060
			56200
			10300
			465000
			1740000
			486000
			126000
			400000
			818000
			151000
			143000
			4500000
			1070000
			547000
			199000
			2600
			332000
			88500
			179000
			125000
			17800000
			7260
			7200
			47900
			2690000
			1290000
			16500000
			4220000
			927000
			2810000
			1890000
			14900000
			29900000
			831000
			28200000
			517000000
			32400
			29400000
			45000
			370000
			271000
			2340000
			80400
			6500000
			406000
			343000
			396000
			45400000
			219000
			387000
			774000
			2520
			164000
			657000
			672000
			239000
			7620000
			15100
			37300
			39700
			1730000
			417000
			5850000
			1680000
			1250000
			2430000
			107000
			41000000
			172000000
			3020000
			17900000
			3460000000
			11200
			738000
			262000
			3610000
			371000
			10900000
			197000
			1550000
			1580000
			60900
			476000
			354000
			347000
			307000
			221000
			2340
			178000
			246000
			69000
			9450000
			4140000
			937000
			26500
			46400
			4550000
			20800000
			49100000
			1400000
			1320000
			9910000
			1490000
			71900000
			242000000
			3840000
			144000000
			3860000000
			80700
			34700000
			696000
			1920000
			757000
			11200000
			414000
			9080000
			5670000
			430000
			1780000
			48500000
			2290000
			1200000
			1720000
			2410
			4080000
			3130000
			6430000
			3490000
			93300000
			259000
			77400
			193000
			3270000
			997000
			527000
			832000
			3050000
			6910000
			599000
			6200000
			5950000
			816000
			887000
			262000000
			10500
			182000
			73600
			332000
			161000
			1340000
			21000
			623000
			170000
			204000
			228000
			141000
			198000
			9480
			72900
			2120
			279000
			106000
			74700
			198000
			969000
			12200
			224000
			37900
			11700000
			216000000
			22000000
			3330000
			11800000
			5400000
			21400000
			38300000
			202000000
			44900000
			140000000
			14900000000
			69800
			7500000
			1290000
			12600000
			1060000
			3470000
			137000
			3700000
			7880000
			952000
			2270000
			3390000
			2360000
			175000
			767000
			1720
			12400000
			1120000
			1710000
			3550000
			5520000
			463000
			190000
			57800
			10100000
			5450000
			949000
			3290000
			2550000
			8480000
			1680000
			16300000
			38900000
			1510000
			24700000
			1140000000
			2800000
			23900
			57600
			1360000
			82700
			16500000
			371000
			3640000
			613000
			66200
			1110000
			8550000
			13900000
			331000
			971000
			8960
			966000
			344000
			455000
			16900
			3160000
			2070
			20100
			3720
			43200000
			21600000
			2730000
			5280000
			78400000
			13700000
			6370000
			56200000
			103000000
			11700000
			115000000
			3020000000
			335000
			389000
			11300
			2160000
			17600
			30300000
			24200000
			7640000
			182000
			9930
			88800
			5120000
			34400000
			531000
			4170000
			13600
			1230000
			536000
			1860000
			631000
			7130000
			15100
			88000
			9680
			7900000
			12400000
			2820000
			324000
			1480000
			805000
			837000
			30500000
			45900000
			3970000
			10300
			2330000000
			8000000
			73000
			112000
			1070000
			21200
			642000
			75700
			765000
			5300
			83500
			2560
			105000
			2610000
			35500
			511000
			7650
			346000
			9740
			43300
			2000
			373000
			1110
			1130
			1260
			413000
			161000
			280000
			3620000
			7470000
			10200000
			3510000
			7300000
			7340000
			1280000
			127000
			257000000
			1470000
			514000
			33800
			301000
			282000
			728000
			1610000
			849000
			645000
			80900
			792000
			8110000
			9040000
			224000
			715000
			1030
			442000
			187000
			54300
			72600
			8500000
			107000
			36200
			29300
			116000
			38800
			48800
			55500
			11800
			774000
			4090
			108000
			390000
			14700
			88500
			56000000
			17400
			97300
			6140
			7510
			92900
			85000
			1100000
			12200
			59400
			69400
			67500
			14800
			393000
			3690
			12400
			1000
			25400
			7070
			4030
			13900
			55500
			2930
			3610
			2560
			45400
			21500
			3480
			64700
			72600
			315000
			5110
			944000
			3990000
			27900
			160000
			56300000
			109000
			1180000
			3240
			39200
			8550
			619000
			1530
			57400
			9160
			1780
			10000
			29400
			240000
			10700
			2970
			2370
			5000
			8740
			39800
			14500
			106000
			1120
			1300
			1470
			178000
			35000
			31400
			197000
			106000
			1150000
			358000
			602000
			3280000
			48100
			3590000
			94100000
			97300
			17900000
			6420
			33300
			199000
			3460000
			15000
			917000
			111000
			122000
			208000
			6620000
			4130000
			63000
			171000
			3250
			79500
			277000
			26100
			69200
			330000
			1100
			3860
			4420
			35500
			7010
			6290
			39400
			21200
			230000
			71500
			120000
			656000
			9630
			719000
			90800000
			605000
			3570000
			1280
			110000
			208000
			692000
			3000
			933000
[truncated: 1,424 more rows]

## Sheet: PFOA
author	year	compartment	concentration_[ng·g-1]	title
Lazcano et al.	2019	WWRS	0.7	Per- and polyfluoroalkyl substances in commercially available biosolid-based products: The effect of treatment processes
			1.3
Loganathan et al.	2007	WWRS	33	Perfluoroalkyl sulfonates and perfluorocarboxylates in two wastewater treatment facilities in Kentucky and Georgia
			66
			219
			62
			62
			16
			117
			151
			39
			20
			36
			178
			8.3
Armstrong et al.	2016	WWRS	0	Temporal trends of perfluoroalkyl substances in limed biosolids from a large municipal water resource recovery facility
			2.53
			601
Moodie et al.	2021	WWRS	0	Legacy and emerging per- and polyfluoroalkyl substances (PFASs) in Australian biosolids
			4.9
			45
Venkatesan and Halden	2013	WWRS	11.8	National inventory of perfluoroalkyl substances in archived U.S. biosolids from the 2001 EPA National Sewage Sludge Survey
			70.3
Yu et al.	2009	WWRS	8	Perfluorooctane sulfonate (PFOS) and perfluorooctanoic acid (PFOA) in sewage treatment plants
			12.3
			10.5
			17.5
			36.7
			17.9
			24.9
			28.8
			36.6
			69
			8.3
			6.5
			21
			17.4
			18.9
			25
			35
			28
			46.9
			13.7
			20.4
			7.6
			27.4
			45.8
			26.9
			54.4
			45
			39.9
			47.5
			13.1
			6
			9.3
			12.1
Nguyen et al.	2024	WWRS	0.08	Nationwide occurrence and discharge mass load of per- and polyfluoroalkyl substances in effluent and biosolids: A snapshot from 75 wastewater treatment plants across Australia
			4.3
			59
Oza et al.	2025	WWRS	2	Per- and polyfluoroalkyl substances in untreated and treated sludge/biosolids from 27 water resource recovery facilities across the United States and Canada
			0
			0
			0
			0
			0
			0
			0
			0
			0
			0
			1.2
			0
			1.4
			0
			0
			0
			1
			0
			2.9
			0
			0
			0
			0.65
			2
			0
			0
			0
			0
			0
			0
			0.95
			0
			0
			0
			0
			0
			1.5
			0
			1
			0
			0
			0
			1.8
			0
			1.9
			0
			0
			0
			0
			0
			0
			0
			1.2
Kumar et al.	2023	WWRS	12	Occurrence of emerging contaminants in biosolids in northern Queensland, Australia
			0.9
			1.6
			0.2
			0.3
			0.7
			8
Caniglia et al.	2022	WWRS	0.211	Extraction, analysis, and occurrence of per- and polyfluoroalkyl substances (PFAS) in wastewater and after municipal biosolids land application to determine agricultural loading
Stahl et al.	2018	WWRS	0	Concentrations and Distribution Patterns of Perfluoroalkyl Acids in Sewage Sludge and in Biowaste in Hesse, Germany
			50.6
			0
			17
			11.8
			0.7
			19.7
			1.3
			16.3
			18
			241
			11.8
			70.3
			7.4
			400
			1.3
			15.7
			11
Leino et al.	2025	WWRS	0.085	Contaminants of environmental concern in sewage sludge in the Nordic countries
			19
			0.7
			20
			0.3
			0.7
			1.2
			2.1
			1.3
			3.4
			2.7
			3.7
			2
			5
			1
			6
			4
			15
			0.5
			8
			4
			15
			1
			0.55
			9.2
			0.3
			2.6
			170
			1.7
			1.1
			0.25
			370
			0.48
			22
			1.1
			5.3
			0.67
			1.3
			0.45
			10
Pepper et al.	2021	WWRS	4.3	Incidence of Pfas in soil following long-term application of class B biosolids
			4.3
			0.44
			1.2
Munoz et al.	2021	WWRS	1.54278	Target and Nontarget Screening of PFAS in Biosolids, Composts, and Other Organic Waste Products for Land Application in France
			0
			2.06463
			2.63958
			4.36856
			5.81544
			4.30188
			12.8156
			1.65521
			1.24264
Clarke and Smith	2011	WWRS	2	Review of ‘emerging’ organic contaminants in biosolids and assessment of international research priorities for the agricultural use of biosolids
			244
			18
			241
			8.3
			219
			1
			20
Liu et al.	2017	WWRS	23.1	Pollution pathways and release estimation of perfluorooctane sulfonate (PFOS) and perfluorooctanoic acid (PFOA) in central and eastern China
			21
			62.3
			6
			1.8
			0.73
			5.55
			7.15
			0.43
			1.86
			1.72
			0
			14.9
			68.2
			12
			32.5
			29.7
			6.16
			0.9
			1.5
			4.3
			0.6
			1.9
			1.25
			0.83
			2.08
			1.64
			1.2
			1.7
			3
			1.3
			6.7
			0.6
			1.7
			2.22
			1.6
			1.2
			3.1
			3
			2.2
			2.2
Higgins et al.	2005	WWRS	5.56	Quantitative Determination of Perfluorochemicals in Sediments and Domestic Sludge
			29.4
			0
			8.22
			13.3
			10.8
			5.2
			6.3
			0
Hutchinson et al.	2020	WWRS	28.6	Advanced PFAS precursor digestion methods for biosolids
			44
			1.25
			30.5
			1.08
Schaefer et al.	2022	WWRS	2.77	Release of poly- and perfluoroalkyl substances from finished biosolids in soil mesocosms
			2.71
			2.67
			2.65
			2.73
			2.62
			3.21
			3.09
			3.02
			1.87
			1.73
			1.82
			1.03
			1.08
			1.02
			1.03
			1.07
			0.8
			6.94
			8.11
			8.12
Oviedo-Vargas et al.	2025	WWRS	8.8	Quantification of PFAS in soils treated with biosolids in ten northeastern US farms
Zhang et al.	2018	WWRS	210.5	Determination of perfluoroalkyl acid isomers in biosolids, biosolids-amended soils and plants using ultra-high performance liquid chromatography tandem mass spectrometry
Yan et al.	2012	WWRS	134	Short- and long-chain perfluorinated acids in sewage sludge from Shanghai, China
			29.9
			184
			30.9
			106
			232
			298
			192
			80.2
			98.3
			95.6
			23.2
			134
			288
			135
			230
			157
			173
			170
			211
			28.3
			139
			76.7
			24
			27.5
Lakshminarasimman et al.	2021	WWRS	4.7	Removal and formation of perfluoroalkyl substances in Canadian sludge treatment systems – A mass balance approach
			0
			4.8
			14
			0
			23
			18
			241
			0.7
			19.7
			7.94
			0
			19.4
			0.043
			0.019
			0.42
			0.13
			103
			20.2
			23.5
			0
			601
			0
			0
			25

## Sheet: PFOS
author	year	compartment	concentration_[ng·g-1]	title
Lazcano et al.	2019	WWRS	6.1	Per- and polyfluoroalkyl substances in commercially available biosolid-based products: The effect of treatment processes
			14.3
Loganathan et al.	2007	WWRS	120	Perfluoroalkyl sulfonates and perfluorocarboxylates in two wastewater treatment facilities in Kentucky and Georgia
			176
			95
			154
			133
			110
			217
			993
			154
			43
			124
			640
			8.2
Letcher et al.	2020	WWRS	11.6	Side-chain fluorinated polymer surfactants in biosolids from wastewater treatment plants
			2.97
			5.7
			19
			8.9
			5.13
			50.4
			2.73
			3.4
			17.7
			14.2
			13.1
			5.61
			16.5
			17.9
			4.54
			0.49
			2.32
			2.87
			4.97
Armstrong et al.	2016	WWRS	0	Temporal trends of perfluoroalkyl substances in limed biosolids from a large municipal water resource recovery facility
			19.3
			68.1
Moodie et al.	2021	WWRS	0.9	Legacy and emerging per- and polyfluoroalkyl substances (PFASs) in Australian biosolids
			7.4
			190
Venkatesan and Halden	2013	WWRS	308	National inventory of perfluoroalkyl substances in archived U.S. biosolids from the 2001 EPA National Sewage Sludge Survey
			618
Yu et al.	2009	WWRS	22.5	Perfluorooctane sulfonate (PFOS) and perfluorooctanoic acid (PFOA) in sewage treatment plants
			33.2
			28.5
			28.2
			39.2
			213.5
			358.8
			228.8
			310.3
			515.1
			13.1
			21.5
			14
			33.3
			30.7
			145.1
			245.1
			162.5
			291.6
			445.2
			14.1
			29
			15.5
			35.2
			35.7
			317.9
			617.7
			377.1
			390.1
			702.2
			21.5
			9
			25.1
			22.1
Nguyen et al.	2024	WWRS	0.13	Nationwide occurrence and discharge mass load of per- and polyfluoroalkyl substances in effluent and biosolids: A snapshot from 75 wastewater treatment plants across Australia
			14
			235
Oza et al.	2025	WWRS	9.7	Per- and polyfluoroalkyl substances in untreated and treated sludge/biosolids from 27 water resource recovery facilities across the United States and Canada
			38
			0
			8.2
			4.8
			20
			4.9
			8.7
			0
			2.6
			4.5
			6.3
			11
			9.5
			5.9
			0
			0
			9.8
			0
			16
			0
			8.8
			41
			4.8
			5.3
			0
			0
			6.5
			7.9
			7.4
			0
			4
			0
			0
			0
			0
			0
			10
			7.7
			6.3
			0
			0
			0
			13
			24
			13
			0
			6.9
			0
			7.9
			24
			30
			40
			49
Kumar et al.	2023	WWRS	53	Occurrence of emerging contaminants in biosolids in northern Queensland, Australia
			15
			420
			30
			13
			1.5
			4.6
			12
			10
			7.9
Caniglia et al.	2022	WWRS	9.4	Extraction, analysis, and occurrence of per- and polyfluoroalkyl substances (PFAS) in wastewater and after municipal biosolids land application to determine agricultural loading
Stahl et al.	2018	WWRS	0	Concentrations and Distribution Patterns of Perfluoroalkyl Acids in Sewage Sludge and in Biowaste in Hesse, Germany
			698
			15
			750
			135
			9.5
			156
			4.6
			11.3
			0
			65
			306
			618
			7.2
			410
			3.1
			7305
			67
Leino et al.	2025	WWRS	0.043	Contaminants of environmental concern in sewage sludge in the Nordic countries
			55
			4.8
			74
			0.3
			1
			6.1
			8.1
			4.2
			11
			0.6
			1.2
			4
			12
			0.4
			2
			3
			14
			3
			62
			2
			6
			4.4
			5.1
			3.7
			2.6
			2.6
			170
			5.4
			5.8
			240
			10
			0.01
			67
			2.2
			19
			5.9
			18
			5.8
			19
			1.1
Pepper et al.	2021	WWRS	34	Incidence of Pfas in soil following long-term application of class B biosolids
			36
			27
			14
Munoz et al.	2021	WWRS	175.083	Target and Nontarget Screening of PFAS in Biosolids, Composts, and Other Organic Waste Products for Land Application in France
			0.352242
			8.08446
			27.8254
			12.8746
			144.093
			42.5691
			284.182
			98.0099
			27.635
Clarke and Smith	2011	WWRS	60	Review of ‘emerging’ organic contaminants in biosolids and assessment of international research priorities for the agricultural use of biosolids
			3120
			81
			160
			65
			8
			110
			5
			74
Liu et al.	2017	WWRS	0	Pollution pathways and release estimation of perfluorooctane sulfonate (PFOS) and perfluorooctanoic acid (PFOA) in central and eastern China
			9.2
			2.9
			0.6
			0.52
			23
			3.7
			1.8
			9.7
			8.6
			3.1
			5.6
			1.4
			0.79
			148
			42
			48
			93
			52
			169
			1.8
			1.5
			1.9
			5.3
			7.6
			9.4
			2.5
			6.7
			5.5
			6.7
			13
			2.8
			9.2
			7.7
			1.6
			1.9
			21
			5.9
			1.5
			6.5
			9.5
			3.3
			5.9
Higgins et al.	2005	WWRS	2610	Quantitative Determination of Perfluorochemicals in Sediments and Domestic Sludge
			167
			139
			62.8
			14.4
			77.3
			66.6
			444
			22.6
			251
			28.9
			38.2
			30.9
Hutchinson et al.	2020	WWRS	12.6	Advanced PFAS precursor digestion methods for biosolids
			11.4
			13.6
			13.3
			12.9
Schaefer et al.	2022	WWRS	16.9	Release of poly- and perfluoroalkyl substances from finished biosolids in soil mesocosms
			14.6
			16.8
			39
			52.2
			38.2
			10
			7.39
			11.3
			21.2
			14.8
			17.9
			0.628
			0.386
			0.478
			0.986
			2.7
			1.15
			136
			133
			150
Ruan et al.	2015	WWRS	3.21	Identification of Novel Polyfluorinated Ether Sulfonates as PFOS Alternatives in Municipal Sewage Sludge in China
			0
			218
Oviedo-Vargas et al.	2025	WWRS	29	Quantification of PFAS in soils treated with biosolids in ten northeastern US farms
Zhang et al.	2018	WWRS	59.1	Determination of perfluoroalkyl acid isomers in biosolids, biosolids-amended soils and plants using ultra-high performance liquid chromatography tandem mass spectrometry
Yan et al.	2012	WWRS	77.9	Short- and long-chain perfluorinated acids in sewage sludge from Shanghai, China
			53.8
			50
			34.7
			56
			34
			124
			69.8
			173
			42.4
			27.6
			39.4
			139
			80.5
			69.8
			46.9
			54.2
			60.3
			95.2
			45.8
			42.2
			44.9
			68.3
			59
			27.9
Lakshminarasimman et al.	2021	WWRS	10.6	Removal and formation of perfluoroalkyl substances in Canadian sludge treatment systems – A mass balance approach
			0
			27
			14
			0
			25
			65
			4.8
			74.1
			268.8
			0.6
			16.7
			0.28
			0
			0.54
			0.01
			1790
			38.5
			19.3
			0
			68.1
			4.7
			0
			90

## Sheet: additional_conc
contaminant	source
PhACs	Lehmphul, K. The UBA database – “Pharmaceuticals in the environment”. Umweltbundesamt https://www.umweltbundesamt.de/en/database-pharmaceuticals-in-the-environment-0 (2016).
ARGs	Xu, W. et al. A database on the abundance of environmental antibiotic resistance genes. Sci Data 11, 250 (2024).
	Alygizakis, N. et al. Making waves: The NORMAN antibiotic resistant bacteria and resistance genes database (NORMAN ARB&ARG)–An invitation for collaboration to tackle antibiotic resistance. Water Research 257, 121689 (2024).
	Harrison, J. C. et al. Determinants of antimicrobial resistance in biosolids: A systematic review, database, and meta-analysis. Science of The Total Environment 957, 177455 (2024).
PFAS	Dong, Z. et al. A Web-Based Database on Exposure to Persistent Organic Pollutants in China. Environmental Health Perspectives 129, 057701 (2021).
	Wu, X., Guo, Y., Zhang, Y. & Li, S. A geospatial dataset of PFOS and PFOA occurrence records in China’s multi-media environments (2021–2024). Sci Data 12, 1529 (2025).
	PFAS Analytic Tools | ECHO | US EPA. https://echo.epa.gov/trends/pfas-tools.
	The Forever Pollution Project - Tracking PFAS across Europe. The Forever Pollution Project https://foreverpollution.eu/.
PBDEs	Dong, Z. et al. A Web-Based Database on Exposure to Persistent Organic Pollutants in China. Environmental Health Perspectives 129, 057701 (2021).
PCBs	Dong, Z. et al. A Web-Based Database on Exposure to Persistent Organic Pollutants in China. Environmental Health Perspectives 129, 057701 (2021).
PCDD&Fs	Dong, Z. et al. A Web-Based Database on Exposure to Persistent Organic Pollutants in China. Environmental Health Perspectives 129, 057701 (2021).

## Sheet: EC_removal
author	year	process	removal	temperature_[°C]	title
MPs
Chand et al.	2022	hydrothermal liquefaction	0.76	400	Microplastics degradation through hydrothermal liquefaction of wastewater treatment sludge
Chand et al.	2020	hydrothermal liquefaction	0.9965	400	The fate of microplastics when making sludge into crude oil – the impact of a hydrothermal liquefaction process on microplastics in wastewater treatment plant sludge
Ni et al.	2020	pyrolysis	0.86114	150	Microplastics Mitigation in Sewage Sludge through Pyrolysis: The Role of Pyrolysis Temperature
			0.934901	150
			0.964767	250
			0.974684	250
			0.991088	350
			0.992043	350
			0.994197	450
			0.996564	450
			0.997617	500
			0.996745	500
Chen et al.	2020	composting	0.045	40	Enhanced in situ biodegradation of microplastics in sewage sludge using hyperthermophilic composting technology
		hyperthermophilic composting	0.437	70
Jiang et al.	2022	hydrothermal pretreatment	0.115	170	Hydrothermal pretreatment reduced microplastics in sewage sludge as revealed by the combined micro-Fourier transform infrared (FTIR) and Raman imaging analysis
			0.8501	220
Wang et al.	2024	thermal hydrolysis	0.35	165	Migration and transformation modes of microplastics in reclaimed wastewater treatment plant and sludge treatment center with thermal hydrolysis and anaerobic digestion
Xu and Bai	2022	hydrothermal carbonization	0.323636	180	Microplastic Degradation in Sewage Sludge by Hydrothermal Carbonization: Efficiency and Mechanisms
			0.629091	220
			0.803636	260
PhACs
Varjuova et al.	2025	drying	0.764	80	Thermal methods of sludge processing—are they suitable for pharmaceuticals and illicit drugs removal from sewage sludge?
			0.805556	80
			0.785714	80
			0.854286	80
			0.822222	80
			0.768966	80
			0.835897	80
			0.817391	80
			0.769231	80
			0.753333	80
			0.740741	80
			0.873239	80
			0.898333	80
			0.89697	80
			0.861538	80
			0.84375	80
			0.941429	80
			0.931667	80
			0.892308	80
			0.916667	80
			0.933333	80
			0.964375	80
			0.951579	80
			0.931538	80
			0.634615	80
			0.40625	80
			0.413793	80
			0.73	80
			0.457627	80
			0.153846	80
			0.409836	80
			0.378378	80
			0.848	105
			0.833333	105
			0.804762	105
			0.88	105
			0.803704	105
			0.906897	105
			0.887179	105
			0.865217	105
			0.863462	105
			0.766667	105
			0.796296	105
			0.892958	105
			0.895	105
			0.924242	105
			0.9	105
			0.871875	105
			0.914286	105
			0.944167	105
			0.892308	105
			0.916667	105
			0.937333	105
			0.9725	105
			0.962632	105
			0.949231	105
			0.653846	105
			0.5	105
			0.448276	105
			0.8	105
			0.372881	105
			0.738462	105
			0.606557	105
			0.567568	105
			0.99884	250
			0.998556	250
			0.996714	250
			0.997171	250
			0.999407	250
			0.997759	250
			0.999179	250
			0.99913	250
			1	250
			1	250
			1	250
			1	250
			1	250
			1	250
			1	250
			1	250
			0.997929	250
			0.997833	250
			0.995462	250
			0.9945	250
			0.998933	250
			0.995938	250
			0.998316	250
			0.998462	250
			1	250
			1	250
			1	250
			1	250
			1	250
			1	250
			1	250
			1	250
			1	550
			1	550
			1	550
			1	550
			1	550
			1	550
			1	550
			1	550
			1	550
			1	550
			1	550
			1	550
			1	550
			1	550
			1	550
			1	550
			1	550
			1	550
			1	550
			1	550
			1	550
			1	550
			1	550
			1	550
			1	550
			1	550
			1	550
			1	550
			1	550
			1	550
			1	550
			1	550
Zhou et al.	2014	anaerobic digestion	0.57	37	Removal of typical pharmaceutically active compounds in sewage sludge using mesophilic and thermophilic anaerobic digestion processes
			0.61	37
			0.63	37
			0.44	37
			0.5	37
			0.74	37
			0.5	37
			0.54	37
			0.59	37
			0.59	37
			0.67	37
			0.71	37
			0.57	55
			0.64	55
			0.65	55
			0.52	55
			0.74	55
			0.74	55
			0.48	55
			0.56	55
			0.61	55
			0.52	55
			0.6	55
			0.63	55
Thomsen et al.	2020	hydrothermal liquefaction	0.998	300	Hydrothermal liquefaction of sewage sludge; energy considerations and fate of micropollutants during pilot scale processing
			0.843	300
			0.988	300
			0.867	300
			0.987	300
			0.984	300
			0.999	300
			0.998	300
			0.998	325
			0.854	325
			0.989	325
			0.999	325
			0.988	325
			0.985	325
			0.999	325
			0.998	325
			0.998	350
			0.853	350
			0.989	350
			0.999	350
			0.988	350
			0.985	350
			0.999	350
			0.998	350
Nang et al.	2025	torrefaction	1	320	Torrefaction of sewage sludge: An approach to nutrient recycling and contaminant reduction in agriculture
			1	320
			1	320
			1	320
			1	320
			1	320
			1	320
			1	320
			1	320
			1	320
			1	320
			1	320
			1	320
			1	320
			1	320
			1	320
			1	320
			1	320
			1	320
			1	320
			1	320
			1	320
			1	320
			1	320
			1	320
			1	320
			1	320
			1	320
			1	320
			1	320
			1	320
			1	320
			1	320
			1	320
			1	320
			1	320
			1	320
			1	320
			1	320
			1	320
			0.997193	320
			1	320
			1	320
			1	320
			1	320
			1	320
			1	320
Hanc et al.	2024	composting	-0.04	29.6	The fate of pharmaceuticals and personal care products during composting of sewage sludge
			0.46	29.6
			-0.28	29.6
			0	29.6
			0.16	29.6
			0.1	29.6
			-1.84	29.6
			0.07	29.6
			-0.96	29.6
			-0.38	29.6
			0.06	29.6
			-0.16	37.6
			0.4	37.6
			-0.52	37.6
			-0.13	37.6
			0.02	37.6
			0.18	37.6
			-0.83	37.6
			-0.04	37.6
			-0.27	37.6
			-0.5	37.6
			-0.05	37.6
			-0.08	57.4
			0.27	57.4
			-0.53	57.4
			-0.06	57.4
			0.2	57.4
			0.33	57.4
			-1.5	57.4
			0.16	57.4
			0.1	57.4
			-0.63	57.4
			0.09	57.4
			-0.4	65.5
			0.21	65.5
			-0.72	65.5
			0.03	65.5
			0.19	65.5
			0.47	65.5
			-0.89	65.5
			0.32	65.5
			0.22	65.5
			-0.72	65.5
			0.13	65.5
Carballa et al.	2007	anaerobic digestion	0.88	55	Fate of pharmaceutical and personal care products (PPCPs) during anaerobic digestion of sewage sludge
			0.99	55
			0.94	55
			0.69	55
			0.5	55
			0.41	55
			0	55
Miserli et al.	2022	hydrothermal carbonization	0.7496	195	Removal of organic pollutants (pharmaceuticals and pesticides) from sewage sludge by hydrothermal carbonization using response surface methodology (RSM)
			0.791	210
			0.8311	195
			0.6479	180
			0.7148	195
			0.8863	220.23
			0.7589	195
			0.7246	195
			0.7774	210
			0.6601	169.77
			0.7951	210
			0.7875	180
			0.5579	180
			0.6989	195
			0.7762	210
			0.7416	195
			0.7161	180
Buss	2021	pyrolysis	0.99	420	Pyrolysis Solves the Issue of Organic Contaminants in Sewage Sludge while Retaining Carbon—Making the Case for Sewage Sludge Treatment via Pyrolysis
			0.99	500
			1	400
			0.99	600
vom Eyser et al.	2015	hydrothermal carbonization	0.63	210	Pharmaceutical load in sewage sludge and biochar produced by hydrothermal carbonization
			-0.0952381	210
			0.98	210
			0.89	210
			0.97	210
			0.39	210
			0.81	210
			0.95	210
			0.97	210
			0.98	210
ARGs
Liao et al.	2017	hyperthermophilic composting	1.04576	90	Hyperthermophilic Composting Accelerates the Removal of Antibiotic Resistance Genes and Mobile Genetic Elements in Sewage Sludge
		composting	0.21467	60
Kimbell et al.	2018	drying	1	20	Effect of pyrolysis on the removal of antibiotic resistance genes and class I integrons from municipal wastewater biosolids
			4	20
			1	20
			2.6	20
		aerobic digestion	1	20
			2	20
			0	22
			-0.1	22
			0.1	37
			-0.1	37
			-0.25	46
			0	46
			0.1	55
			0.5	55
			-0.4	17
			0.8	17
			1.22	55
			0.1	55
			0.4	32
			0.5	32
			1.8	32
		anaerobic digestion	0	22
			0	22
			0.5	37
			0.5	37
			0.25	46
			0	46
			0.5	55
			0.25	55
			1.3	35
			-0.5	35
			0.4	35
			1.1	47
			1	47
			0.25	47
			1.1	52
			0.9	52
			0.75	52
			1.1	59
			0.8	59
			0.7	59
			0.6	38
			0.8	38
			1.1	55
			1.5	55
			1	63
			1.2	63
			1.4	69
			0.9	69
			0.3	55
			0.7	55
			-0.5	38
			-1	38
			-0.2	38
			2.1	37
			-0.5	37
			1.2	37
		composting	-0.61	40
			0.87	40
			-0.33	40
			1.55	40
			-0.66	40
			0.88	40
		thermal hydrolysis	2.2	150
			1.5	150
			2.1	150
		lime stabilization	-1.1	20
			-1.4	20
		pasteurization	-1.6	70
			-1.3	70
		pyrolysis	-0.19	100
			0.36	100
			0.42	100
			0.59	100
			3.53	300
			3.11	300
			3.37	300
			1.53	300
			4.2	500
			3.79	500
			4.04	500
			2.2	500
			4.02	700
			3.61	700
			3.86	700
			2.02	700

## Sheet: elec_price
country	country_code	year	price_[cents·kWh-1]
Afghanistan	AFG	2019	18
Albania	ALB	2019	9.4
Algeria	DZA	2019	2.1
Angola	AGO	2019	3.7
Antigua and Barbuda	ATG	2019	44.9
Argentina	ARG	2019	10.8
Armenia	ARM	2019	7.7
Australia	AUS	2019	20.4
Austria	AUT	2019	10.2
Azerbaijan	AZE	2019	4.8
Bahamas, The	BHS	2019	28.5
Bahrain	BHR	2019	6
Bangladesh	BGD	2019	9.7
Barbados	BRB	2019	26.6
Belarus	BLR	2019	14.7
Belgium	BEL	2019	16.7
Belize	BLZ	2019	22.6
Benin	BEN	2019	20.7
Bhutan	BTN	2019	5.9
Bolivia	BOL	2019	17.5
Bosnia and Herzegovina	BIH	2019	11.6
Botswana	BWA	2019	16.3
Brazil	BRA	2019	17.5
Brunei Darussalam	BRN	2019	5
Bulgaria	BGR	2019	10.7
Burkina Faso	BFA	2019	23.8
Burundi	BDI	2019	17.3
Cabo Verde	CPV	2019	26.3
Cambodia	KHM	2019	18.2
Cameroon	CMR	2019	17
Canada	CAN	2019	12.3
Central African Republic	CAF	2019	10.5
Chad	TCD	2019	21.2
Chile	CHL	2019	10.2
China	CHN	2019	14.6
Colombia	COL	2019	19.9
Comoros	COM	2019	28.1
Congo, Dem. Rep.	COD	2019	10
Congo, Rep.	COG	2019	8.1
Costa Rica	CRI	2019	14.4
Croatia	HRV	2019	16.8
Cyprus	CYP	2019	19.1
Czech Republic	CZE	2019	13.8
Côte d'Ivoire	CIV	2019	12.6
Denmark	DNK	2019	24.2
Djibouti	DJI	2019	26.2
Dominica	DMA	2019	36.8
Dominican Republic	DOM	2019	20.1
Ecuador	ECU	2019	11.9
Egypt, Arab Rep.	EGY	2019	9.7
El Salvador	SLV	2019	19.5
Equatorial Guinea	GNQ	2019	17.4
Eritrea	ERI	2014	21.9
Estonia	EST	2019	10.3
Eswatini	SWZ	2019	16.5
Ethiopia	ETH	2019	3.6
Fiji	FJI	2019	21.8
Finland	FIN	2019	13.3
France	FRA	2019	13.6
Gabon	GAB	2019	19.1
Gambia, The	GMB	2019	20.2
Georgia	GEO	2019	6.6
Germany	DEU	2019	25.6
Ghana	GHA	2019	23.6
Greece	GRC	2019	20.4
Grenada	GRD	2019	30.9
Guatemala	GTM	2019	20.1
Guinea	GIN	2019	20.3
Guinea-Bissau	GNB	2019	27.3
Guyana	GUY	2019	32.8
Haiti	HTI	2019	21.1
Honduras	HND	2019	20.8
Hong Kong, China	HKG	2019	16.1
Hungary	HUN	2019	18
Iceland	ISL	2019	12.2
India	IND	2019	18.2
Indonesia	IDN	2019	10.9
Iran, Islamic Rep.	IRN	2019	5.2
Iraq	IRQ	2019	8.5
Ireland	IRL	2019	19
Israel	ISR	2019	11.8
Italy	ITA	2019	16.8
Jamaica	JAM	2019	26.4
Japan	JPN	2019	21.2
Jordan	JOR	2019	24.6
Kazakhstan	KAZ	2019	4.4
Kenya	KEN	2019	21.7
Kiribati	KIR	2019	41.3
Korea, Rep.	KOR	2019	11.4
Kosovo	XKX	2019	9.5
Kuwait	KWT	2019	0.7
Kyrgyz Republic	KGZ	2019	3.6
Lao PDR	LAO	2019	13.2
Latvia	LVA	2019	11.4
Lebanon	LBN	2019	13
Lesotho	LSO	2019	13.9
Liberia	LBR	2019	39
Libya	LBY	2019	12.6
Liechtenstein	LIE	2019	9.5
Lithuania	LTU	2019	9.5
Luxembourg	LUX	2019	12.1
Madagascar	MDG	2019	11.3
Malawi	MWI	2019	17.2
Malaysia	MYS	2019	12
Maldives	MDV	2019	39.4
Mali	MLI	2019	14.2
Malta	MLT	2019	19
Marshall Islands	MHL	2019	40.6
Mauritania	MRT	2019	17.6
Mauritius	MUS	2019	20.5
Mexico	MEX	2019	16.5
Micronesia, Fed. Sts.	FSM	2019	41.4
Moldova	MDA	2019	8.5
Mongolia	MNG	2019	5.6
Montenegro	MNE	2019	14.1
Morocco	MAR	2019	12.4
Mozambique	MOZ	2019	9.6
Myanmar	MMR	2019	8.1
Namibia	NAM	2019	15.1
Nepal	NPL	2019	12
Netherlands	NLD	2019	14.4
New Zealand	NZL	2019	12
Nicaragua	NIC	2019	33.4
Niger	NER	2019	21.3
Nigeria	NGA	2019	11.9
North Macedonia	MKD	2019	15.5
Norway	NOR	2019	10.1
Oman	OMN	2019	6
Pakistan	PAK	2019	21.7
Palau	PLW	2019	32.1
Panama	PAN	2019	25.4
Papua New Guinea	PNG	2019	28.9
Paraguay	PRY	2019	6.6
Peru	PER	2019	19.5
Philippines	PHL	2019	18.1
Poland	POL	2019	13.7
Portugal	PRT	2019	22.2
Puerto Rico	PRI	2019	24.3
Qatar	QAT	2019	3.7
Romania	ROU	2019	9.2
Russian Federation	RUS	2019	8.4
Rwanda	RWA	2019	13.7
Samoa	WSM	2019	38.5
San Marino	SMR	2019	15.5
Saudi Arabia	SAU	2019	7.4
Senegal	SEN	2019	18.2
Serbia	SRB	2019	10.7
Seychelles	SYC	2019	32.1
Sierra Leone	SLE	2019	18
Singapore	SGP	2019	5.5
Slovak Republic	SVK	2019	15.6
Slovenia	SVN	2019	26.6
Solomon Islands	SLB	2019	71.6
South Africa	ZAF	2019	16.1
South Sudan	SSD	2014	22
Spain	ESP	2019	26
Sri Lanka	LKA	2019	17.3
St. Kitts and Nevis	KNA	2019	30.6
St. Lucia	LCA	2019	32.1
St. Vincent and the Grenadines	VCT	2019	34.6
Sudan	SDN	2019	2.4
Suriname	SUR	2019	7.2
Sweden	SWE	2019	10.4
Switzerland	CHE	2019	13.6
Syrian Arab Republic	SYR	2019	7.8
São Tomé and Principe	STP	2019	18.3
Taiwan, China	TWN	2019	11.7
Tajikistan	TJK	2019	6.3
Tanzania	TZA	2019	12.6
Thailand	THA	2019	13.7
Timor-Leste	TLS	2019	23.4
Togo	TGO	2019	17.6
Tonga	TON	2019	36.2
Trinidad and Tobago	TTO	2019	6.6
Tunisia	TUN	2019	7.7
Turkey	TUR	2019	8.9
Uganda	UGA	2019	16.9
Ukraine	UKR	2019	6.4
United Arab Emirates	ARE	2019	10.9
United Kingdom	GBR	2019	17.7
United States	USA	2019	18.1
Uruguay	URY	2019	16.7
Uzbekistan	UZB	2019	5.2
Vanuatu	VUT	2019	38.2
Venezuela, RB	VEN	2019	123.8
Vietnam	VNM	2019	12.5
West Bank and Gaza	PSE	2019	17.6
Yemen, Rep.	YEM	2014	9.6
Zambia	ZMB	2019	4.6
Zimbabwe	ZWE	2019	12.4
Monaco	MCO	9999	18
British Virgin Islands	VGB	9999	22.5
Aruba	ABW	9999	17.8
Cuba	CUB	9999	38.6
French Polynesia	PYF	9999	25.9
Curaçao	CUW	9999	41.9
Macao	MAC	2025	15.9
North Korea	PRK	2012	8.4
Turkmenistan	TKM	2020	1.5

## Sheet: labor_cost_ratio
country	country_code	ratio_relative_to_United_States	ratio_relative_to_United_States_ILO
Afghanistan	AFG	0.00442266
Albania	ALB	0.103873	0.0753026
Algeria	DZA	0.0635907
Angola	AGO	0.026536	0.0274414
Antigua and Barbuda	ATG	0.255558
Argentina	ARG	0.16065	0.142799
Armenia	ARM	0.0929955	0.0631068
Aruba	ABW	0.360029
Australia	AUS	0.747669
Austria	AUT	0.647382
Azerbaijan	AZE	0.0873775	0.069927
Bahamas	BHS	0.424815	1.23542
Bahrain	BHR	0.34437
Bangladesh	BGD	0.0337079	0.0181585
Barbados	BRB	0.282811	0.269973
Belarus	BLR	0.0984939
Belgium	BEL	0.65551
Belize	BLZ	0.091322	0.0936753
Bhutan	BTN	0.0447048	0.0368105
Bolivia	BOL	0.0441071	0.10088
Bosnia and Herzegovina	BIH	0.103156	0.167704
Botswana	BWA	0.0926369	0.115779
Brazil	BRA	0.118934	0.11373
Brunei	BRN	0.432106	0.312493
Bulgaria	BGR	0.183122
Burkina Faso	BFA	0.0105188	0.0257381
Burundi	BDI	0.0022711	0.0919598
Cambodia	KHM	0.0301219	0.0495201
Cameroon	CMR	0.0200813	0.0426294
Canada	CAN	0.637581
Cape Verde	CPV	0.0597657
Chad	TCD	0.0115945	0.0240485
Chile	CHL	0.188262	0.17104
China	CHN	0.16328	0.14057
Colombia	COL	0.0841501	0.0841408
Congo (Dem. Republic)	COD	0.00765001	0.0156779
Costa Rica	CRI	0.186708	0.178935
Croatia	HRV	0.263925	0.251811
Cuba	CUB	0.107698
Curacao	CUW	0.250896	0.277738
Cyprus	CYP	0.394215
Czechia	CZE	0.348315
Denmark	DNK	0.882022
Dominican Republic	DOM	0.122878	0.0715856
Ecuador	ECU	0.0768587	0.112791
Egypt	EGY	0.0419555	0.0188038
El Salvador	SLV	0.0612001	0.0889274
Equatorial Guinea	GNQ	0.0566579
Estonia	EST	0.343055
Eswatini	SWZ	0.0427923
Ethiopia	ETH	0.013268	0.0133776
Fiji	FJI	0.0678939	0.167016
Finland	FIN	0.618097
France	FRA	0.540043	0.416968
French Polynesia	PYF	0.302056
Gabon	GAB	0.0902462
Gambia	GMB	0.0106383	0.0185466
Georgia	GEO	0.0980158	0.0398748
Germany	DEU	0.656945
Ghana	GHA	0.0277313	0.0318876
Greece	GRC	0.275281	0.182281
Guatemala	GTM	0.0690892	0.0480597
Guinea	GIN	0.0175711	0.0128877
Haiti	HTI	0.0210375
Honduras	HND	0.0360985	0.0714959
Hong Kong	HKG	0.682525
Hungary	HUN	0.247311
Iceland	ISL	0.938083
India	IND	0.0316758	0.037852
Indonesia	IDN	0.0586899	0.0321986
Iran	IRN	0.0557016
Iraq	IRQ	0.0720775
Ireland	IRL	0.931389
Israel	ISR	0.632799	0.653805
Italy	ITA	0.457686	0.299519
Ivory Coast	CIV	0.0300024	0.0765026
Jamaica	JAM	0.0775759
Japan	JPN	0.430672
Jordan	JOR	0.0529524	0.101698
Kazakhstan	KAZ	0.145231	0.0755497
Kenya	KEN	0.0252211	0.0302213
Kosovo	XKX	0.0858236
Kuwait	KWT	0.481114
Kyrgyzstan	KGZ	0.0256993	0.0470066
Laos	LAO	0.0239063	0.0329203
Latvia	LVA	0.262132
Lebanon	LBN	0.0445852	0.110982
Lesotho	LSO	0.0139852	0.0461281
Liberia	LBR	0.00908439
Libya	LBY	0.0754243
Lithuania	LTU	0.322137
Luxembourg	LUX	1.09335	0.751078
Macao	MAC	0.779225
Madagascar	MDG	0.0060961
Malaysia	MYS	0.139493	0.112344
Maldives	MDV	0.139254	0.157349
Mali	MLI	0.0121922	0.0283526
Malta	MLT	0.414296
Marshall Islands	MHL	0.100167	0.0844253
Mauritius	MUS	0.153598	0.116982
Mexico	MEX	0.153	0.0913092
Micronesia	FSM	0.0508009
Moldova	MDA	0.0829548	0.0626805
Monaco	MCO	2.22424
Mongolia	MNG	0.0639493	0.0693197
Montenegro	MNE	0.143677	0.152595
Morocco	MAR	0.0449438
Mozambique	MOZ	0.00657423
Myanmar	MMR	0.0145828	0.0264567
Namibia	NAM	0.0506813	0.159773
Nepal	NPL	0.0175711	0.0287693
Netherlands	NLD	0.751136
New Caledonia	NCL	0.442027	0.33001
New Zealand	NZL	0.553191	0.737185
Nicaragua	NIC	0.0300024
Niger	NER	0.00788907
Nigeria	NGA	0.0149414	0.021045
North Korea	PRK	0.0022711
North Macedonia	MKD	0.0999283
Norway	NOR	1.17475
Oman	OMN	0.230457
Pakistan	PAK	0.017093	0.0288876
Palau	PLW	0.168181
Palestine	PSE	0.0368157
Panama	PAN	0.214678	0.172093
Papua New Guinea	PNG	0.0351422
Paraguay	PRY	0.0751853
Peru	PER	0.089529	0.102041
Philippines	PHL	0.0534306	0.058658
Poland	POL	0.25771
Portugal	PRT	0.318193	0.220851
Qatar	QAT	0.917045	1.25975
Romania	ROU	0.210375
Russia	RUS	0.183122	0.107187
Rwanda	RWA	0.0124313	1.83677e-07
Saint Kitts and Nevis	KNA	0.266675
Saint Lucia	LCA	0.153
Saudi Arabia	SAU	0.425173
Senegal	SEN	0.0200813	0.0347669
Serbia	SRB	0.138298
Seychelles	SYC	0.208702	0.209984
Sierra Leone	SLE	0.0100406
Singapore	SGP	0.893497
Slovakia	SVK	0.28568
Slovenia	SVN	0.378197
South Africa	ZAF	0.0729142
South Korea	KOR	0.424217	0.598344
South Sudan	SSD	0.00549845
Spain	ESP	0.399355	0.483526
Sri Lanka	LKA	0.0461391	0.0242186
Sudan	SDN	0.00860626	0.0413835
Sweden	SWE	0.703084
Switzerland	CHE	1.14631	1.34162
Syria	SYR	0.00920392
Taiwan	TWN	0.398817
Tajikistan	TJK	0.0197227	0.0174159
Tanzania	TZA	0.0143438	0.069398
Thailand	THA	0.0851064	0.0986952
Togo	TGO	0.0120727	0.0129428
Tonga	TON	0.0659814	0.0797023
Trinidad and Tobago	TTO	0.239063
Tunisia	TUN	0.0466173	0.0435289
Turkey	TUR	0.157184	0.162048
Turkmenistan	TKM	0.100287
Uganda	UGA	0.0121922	0.0271287
Ukraine	UKR	0.0623954	0.0742619
United Arab Emirates	ARE	0.591681
United Kingdom	GBR	0.581042	0.623069
United States	USA	1	1
Uruguay	URY	0.257949	0.240556
Uzbekistan	UZB	0.0360985	0.0403748
Venezuela	VEN	0.156347
Vietnam	VNM	0.0536696	0.0572338
Virgin Islands	VGB	0.166507
Yemen	YEM	0.00800861	0.0282194
Zambia	ZMB	0.015061	0.0380147
Zimbabwe	ZWE	0.0270141	0.0336454

[truncated: 4 more sheets: PLI, result_mean, result_min, result_max]
